# Supplementary material for: Genomes of leafy and leafless Platanthera orchids illuminate the evolution of mycoheterotrophy
Source: Nat Plants. 2022 Apr 21;8(4):373–88. doi: 10.1038/s41477-022-01127-9 (PMC9023349; doi:10.1038/s41477-022-01127-9)
Supplement: Supplementary file 3 — Supplementary Tables 8, 25–30, 37 and 40–46. [file 41477_2022_1127_MOESM3_ESM.xlsx]

## Sheet: Supplementary Table 8
Supplementary Table 8 The subtypes of repeats for six orchid species.
Type	PGUA len	PGUA(%)	PZIJ len	PZIJ(%)	ASHE len	ASHE(%)	DCAT len	DCAT(%)	PEQU len	PEQU(%)	GELA len	GELA(%)
LTR/Gypsy	1573200149	0.3748	1582104285	0.378	41301585	0.1184	170016807	0.1518	417979986	0.3688	512768339	0.4833
LTR/Copia	1500619947	0.3575	1422324008	0.3398	17327104	0.0497	276647887	0.247	82888693	0.0731	68073617	0.0642
LTR/LTR	153231482	0.0349	243742965	0.0582	19473057	0.0558	46667656	0.0417	47981033	0.0423	50049860	0.0472
DNA/PIF-Harbinger	114743984	0.0261	42390648	0.0101	1219421	0.0035	5523665	0.0049	5204125	0.0046	391483	0.0004
Simple_repeat/Simple_repeat	71754952	0.0163	7800230	0.0019	3047374	0.0087	3681772	0.0033	3748904	0.0033	2557737	0.0024
LINE/R1	15894390	0.0036	100729	0	25587	0.0001	900649	0.0008	260416	0.0002	40012	0
LINE/RTE-BovB	15472954	0.0035	6383403	0.0015	32502837	0.0932	60903087	0.0544	39293611	0.0347	16498604	0.0156
DNA/P	11650167	0.0027	1562754	0.0004	436242	0.0013	494087	0.0004	348868	0.0003	328514	0.0003
DNA/hAT-Tag1	11991316	0.0027	3306283	0.0008	3703264	0.0106	11314466	0.0101	1577689	0.0014	1705247	0.0016
DNA/CMC-EnSpm	11418268	0.0026	3968092	0.0009	5464414	0.0157	11041787	0.0099	27002543	0.0238	27225111	0.0257
Unknown/Unknown	11147447	0.0025	38239108	0.0091	20520835	0.0588	19627424	0.0175	22362971	0.0197	11648578	0.011
DNA/MuLE-MuDR	10584531	0.0024	7528729	0.0018	1324505	0.0038	3038414	0.0027	3604984	0.0032	613303	0.0006
LINE/I	9154375	0.0021	1027855	0.0002	16847	0	120590	0.0001	219120	0.0002	1331	0
LTR/ERV1	8803050	0.002	8593769	0.0021	337965	0.001	1557704	0.0014	2322795	0.002	187705	0.0002
DNA/Helitron	8039420	0.0018	3696436	0.0009	978201	0.0028	1388031	0.0012	1343152	0.0012	1024393	0.001
DNA/hAT-Ac	5848731	0.0013	3623033	0.0009	4189861	0.012	5564340	0.005	6017613	0.0053	2208430	0.0021
DNA/hAT-Tip100	5601854	0.0013	3297713	0.0008	185295	0.0005	3636096	0.0032	890811	0.0008	165025	0.0002
LINE/L1	4775012	0.0011	768517	0.0002	9682560	0.0278	79489985	0.071	37411421	0.033	15333981	0.0145
DNA/PIF-Harbing	4476015	0.001	142209	0	382730	0.0011	369360	0.0003	2683528	0.0024	315	0
LTR/ERVK	4076589	0.0009	3537766	0.0008	253017	0.0007	105562	0.0001	353692	0.0003	9828	0
DNA/DNA	3605564	0.0008	726945	0.0002	761754	0.0022	3975887	0.0036	1927658	0.0017	2976594	0.0028
DNA/Ginger	2939586	0.0007	29502	0	178597	0.0005	778188	0.0007	1194654	0.0011	316872	0.0003
LTR/Gypsy-Cigr	2650264	0.0006	1799435	0.0004	53001	0.0002	113922	0.0001	250815	0.0002	1275	0
LINE/Penelope	2385570	0.0005	11231926	0.0027	48765	0.0001	141597	0.0001	99298	0.0001	172761	0.0002
LINE/LINE	1853316	0.0004	224596	0.0001	426754	0.0012	153363	0.0001	153146	0.0001	204	0
LTR/Caulimovirus	1717939	0.0004	2783127	0.0007	1135423	0.0033	245114	0.0002	796330	0.0007	458068	0.0004
LTR/ERVL	1250200	0.0003	903599	0.0002	9430	0	24430	0	26962	0	1473	0
DNA/MULE-MuDR	865702	0.0002	649672	0.0002	2290155	0.0066	2417129	0.0022	1418902	0.0013	5307464	0.005
DNA/Novosib	706385	0.0002	60317	0	3139	0	31716	0	920428	0.0008	55448	0.0001
LINE/L2	1056954	0.0002	3584255	0.0009	957964	0.0027	2786559	0.0025	3529802	0.0031	11239865	0.0106
LTR/Caulimoviru	1071685	0.0002	1506894	0.0004	211708	0.0006	424851	0.0004	820635	0.0007	2329	0
DNA/CMC-Chapaev	286245	0.0001	23536	0	268016	0.0008	61804	0.0001	570903	0.0005	96474	0.0001
DNA/TcMar-Fot1	424448	0.0001	24026	0	179912	0.0005	115291	0.0001	387342	0.0003	143636	0.0001
DNA/Zisupton	543504	0.0001	43525	0	0	0	0	0	0	0	13565843	0.0128
LINE/Jockey	291967	0.0001	2473	0	152917	0.0004	208982	0.0002	166460	0.0001	0	0
LINE/R2-NeSL	269658	0.0001	18750	0	5559	0	16095	0	186	0	27825	0
LINE/RTE-RTE	250884	0.0001	6940	0	76800	0.0002	224684	0.0002	152200	0.0001	1605	0
LINE/RTE-X	270085	0.0001	15709	0	48027	0.0001	342181	0.0003	1707836	0.0015	4372	0
LTR/DIRS	537162	0.0001	636567	0.0002	14345	0	288545	0.0003	41301	0	144790	0.0001
LTR/Foamy	506415	0.0001	437754	0.0001	9582	0	18084	0	34275	0	0	0
LTR/Pao	376988	0.0001	1300441	0.0003	109601	0.0003	100484	0.0001	257527	0.0002	192449	0.0002
ARTEFACT/ARTEFACT	0	0	0	0	0	0	82	0	33	0	0	0
DNA/Academ	990	0	598	0	12594	0	9046	0	145051	0.0001	209	0
DNA/Academ-1	1459	0	9368	0	0	0	0	0	0	0	57766	0.0001
DNA/Academ-2	0	0	390	0	0	0	0	0	0	0	6832	0
DNA/Academ-H	0	0	2567	0	0	0	0	0	0	0	0	0
DNA/CMC-Chapaev-3	21777	0	2335	0	8185	0	7895	0	35949	0	25573	0
DNA/CMC-Mirage	0	0	124	0	0	0	73	0	0	0	0	0
DNA/CMC-Transib	188725	0	22284	0	816353	0.0023	71651	0.0001	254929	0.0002	51548	0
DNA/Chapaev	0	0	0	0	5373	0	2547	0	10502	0	0	0
DNA/Chapaev-Chap3	0	0	0	0	1021	0	470	0	2080	0	0	0
DNA/Crypton	64568	0	7967	0	3503	0	12536	0	7483	0	36143	0
DNA/Crypton-A	57	0	918	0	0	0	0	0	0	0	284	0
DNA/Crypton-C	0	0	551	0	0	0	0	0	0	0	411	0
DNA/Crypton-F	101	0	880	0	0	0	0	0	0	0	0	0
DNA/Crypton-H	61066	0	12510	0	0	0	0	0	0	0	43706	0
DNA/Crypton-R	0	0	81	0	0	0	0	0	0	0	0	0
DNA/Crypton-S	0	0	1106	0	0	0	0	0	0	0	54239	0.0001
DNA/Crypton-V	40893	0	15285	0	0	0	0	0	0	0	1001693	0.0009
DNA/Crypton-X	0	0	79	0	0	0	0	0	0	0	0	0
DNA/Dada	13945	0	12575	0	45196	0.0001	46681	0	128438	0.0001	83902	0.0001
DNA/En-Spm	0	0	0	0	90858	0.0003	174626	0.0002	87598	0.0001	0	0
DNA/Harbinger	0	0	0	0	1809	0	2959	0	35271	0	0	0
DNA/Helitron-2	105	0	648	0	0	0	0	0	0	0	826	0
DNA/IS3EU	23277	0	12715	0	8747	0	22887	0	12198	0	1922683	0.0018
DNA/Kolobok	0	0	61	0	1625	0	3662	0	2892	0	103	0
DNA/Kolobok-E	0	0	281	0	0	0	0	0	0	0	0	0
DNA/Kolobok-H	0	0	455	0	0	0	0	0	0	0	0	0
DNA/Kolobok-Hydra	11753	0	7749	0	11152	0	62220	0.0001	69114	0.0001	3323	0
DNA/Kolobok-T2	82062	0	15406	0	92229	0.0003	7748	0	41144	0	193496	0.0002
DNA/MULE-F	0	0	647	0	0	0	355	0	204	0	0	0
DNA/MULE-NOF	65	0	2917	0	1569	0	2292	0	3679	0	220494	0.0002
DNA/Maverick	127338	0	38322	0	82229	0.0002	513577	0.0005	677457	0.0006	1871887	0.0018
DNA/Merlin	28678	0	9653	0	173	0	398	0	363	0	56943	0.0001
DNA/MuLE-NOF	1638	0	0	0	0	0	0	0	0	0	0	0
DNA/P-Fungi	68	0	441	0	0	0	0	0	98	0	0	0
DNA/PIF-HarbS	0	0	557	0	0	0	0	0	0	0	0	0
DNA/PIF-ISL2EU	3324	0	3800	0	16312	0	75102	0.0001	57430	0.0001	1071	0
DNA/PIF-Spy	2221	0	5796	0	0	0	0	0	0	0	25648	0
DNA/PiggyBac	22165	0	13011	0	6589	0	9711	0	15118	0	130189	0.0001
DNA/PiggyBac-A	0	0	86	0	0	0	0	0	0	0	0	0
DNA/PiggyBac-X	0	0	1925	0	0	0	0	0	0	0	135	0
DNA/Sola	0	0	86	0	64007	0.0002	46581	0	1583294	0.0014	603	0
DNA/Sola-1	121406	0	34290	0	0	0	0	0	0	0	24811	0
DNA/Sola-2	42824	0	11436	0	0	0	0	0	0	0	19328	0
DNA/Sola-3	202932	0	26647	0	0	0	0	0	0	0	135700	0.0001
DNA/TcMar	30891	0	7175	0	30898	0.0001	36345	0	286894	0.0003	94270	0.0001
DNA/TcMar-Ant1	0	0	1004	0	80	0	269	0	5655	0	54	0
DNA/TcMar-Cweed	0	0	372	0	0	0	0	0	0	0	606171	0.0006
DNA/TcMar-Gizmo	0	0	0	0	0	0	89	0	120	0	0	0
DNA/TcMar-ISRm11	2238	0	8365	0	11768	0	5492	0	20349	0	20252	0
DNA/TcMar-Mariner	5037	0	4400	0	35	0	882	0	932	0	3902	0
DNA/TcMar-Pogo	0	0	2612	0	47	0	1170	0	908	0	177371	0.0002
DNA/TcMar-Sagan	0	0	14190	0	0	0	237	0	592	0	323	0
DNA/TcMar-Stowaway	11292	0	3517	0	17918	0.0001	10093	0	35424	0	10951	0
DNA/TcMar-Tc1	19416	0	42094	0	893	0	8898	0	13897	0	20871	0
DNA/TcMar-Tc2	39	0	2798	0	264	0	8956	0	58618	0.0001	13745	0
DNA/TcMar-Tc4	97	0	1900	0	65	0	518	0	743	0	296	0
DNA/TcMar-Tigge	0	0	0	0	0	0	2308	0	0	0	0	0
DNA/TcMar-Tigger	256	0	4711	0	160	0	26722	0	1416	0	5364	0
DNA/TcMar-m44	243	0	4945	0	69	0	419	0	447	0	182	0
DNA/Transib	0	0	0	0	3271	0	1195	0	8545	0	0	0
DNA/Zator	0	0	1371	0	0	0	907	0	685	0	13917	0
DNA/Zisupton-hA	0	0	0	0	60	0	0	0	0	0	0	0
DNA/hAT	24422	0	8785	0	53935	0.0002	444157	0.0004	427719	0.0004	30990	0
DNA/hAT-Blackjack	2116	0	4945	0	71347	0.0002	3966	0	5212	0	14416	0
DNA/hAT-Charlie	52244	0	45897	0	666901	0.0019	730443	0.0007	1124275	0.001	212196	0.0002
DNA/hAT-Pegasus	1886	0	1350	0	336	0	58932	0.0001	7662	0	2715	0
DNA/hAT-Restles	5115	0	0	0	57	0	150	0	0	0	0	0
DNA/hAT-Restless	0	0	148	0	0	0	127	0	0	0	0	0
DNA/hAT-Tol2	1989	0	0	0	0	0	0	0	0	0	0	0
DNA/hAT-hAT1	0	0	284	0	0	0	121	0	436	0	0	0
DNA/hAT-hAT19	0	0	543	0	0	0	0	0	0	0	43	0
DNA/hAT-hAT5	152	0	977	0	4241	0	3245	0	6604	0	143271	0.0001
DNA/hAT-hAT6	0	0	47	0	0	0	144	0	387	0	59	0
DNA/hAT-hATm	30988	0	12019	0	51384	0.0001	33149	0	106102	0.0001	29079	0
DNA/hAT-hATw	2383	0	2374	0	6115	0	4592	0	15916	0	4427	0
DNA/hAT-hATx	0	0	5300	0	534	0	492	0	278	0	61	0
DNA/hAT-hobo	14745	0	2682	0	1297	0	8235	0	995	0	156	0
LINE/Ambal	0	0	0	0	1555	0	1107	0	1909	0	0	0
LINE/CR1	203741	0	47298	0	859588	0.0025	705203	0.0006	498402	0.0004	112537	0.0001
LINE/CR1-Zenon	12171	0	3147	0	3592	0	28990	0	32747	0	376216	0.0004
LINE/CRE	0	0	573	0	0	0	141	0	120	0	203	0
LINE/CRE-Ambal	0	0	1225	0	0	0	0	0	0	0	153	0
LINE/CRE-II	0	0	0	0	225829	0.0006	0	0	0	0	0	0
LINE/CRE-Odin	0	0	79	0	0	0	0	0	0	0	0	0
LINE/DRE	9702	0	0	0	8343	0	52278	0	45312	0	0	0
LINE/Deceiver	0	0	149	0	0	0	0	0	0	0	0	0
LINE/Dong-R4	346	0	2288	0	3267	0	10142	0	11421	0	588	0
LINE/Dualen	0	0	216	0	0	0	0	0	0	0	0	0
LINE/Genie	0	0	5248	0	0	0	0	0	0	0	0	0
LINE/I-Jockey	18881	0	139863	0	0	0	0	0	0	0	135887	0.0001
LINE/I-Nimb	7569	0	453	0	5244	0	16737	0	5691	0	0	0
LINE/L1-DRE	0	0	712	0	0	0	0	0	0	0	882	0
LINE/L1-Tx1	216891	0	41842	0	115821	0.0003	1351849	0.0012	497790	0.0004	27096	0
LINE/L1-Zorro	0	0	183	0	0	0	0	0	0	0	0	0
LINE/L2-Hydra	9177	0	0	0	1785	0	8492	0	6209	0	0	0
LINE/LOA	3063	0	0	0	2391	0	23024	0	12946	0	0	0
LINE/Proto1	60	0	744	0	3899	0	3932	0	7611	0	940	0
LINE/Proto2	27900	0	4661	0	5589	0	12991	0	283357	0.0003	0	0
LINE/R1-LOA	54	0	4464	0	0	0	0	0	0	0	245	0
LINE/R2	55167	0	4942	0	35382	0.0001	150069	0.0001	111643	0.0001	108182	0.0001
LINE/R2-Dualen	447	0	2236	0	1887	0	3165	0	954	0	0	0
LINE/R2-Hero	69	0	3130	0	52	0	2823	0	398	0	1241	0
LINE/RTE	0	0	103	0	114	0	478	0	271	0	29	0
LINE/RTE-ORTE	0	0	204	0	0	0	0	0	0	0	100	0
LINE/Rex-Babar	13770	0	4004	0	4853	0	12407	0	13567	0	1447	0
LINE/Tad1	4809	0	10670	0	592	0	14451	0	1218219	0.0011	499	0
LINE/Zorro	2583	0	0	0	906	0	19319	0	10778	0	0	0
LTR/Bhikhari	0	0	4381	0	0	0	0	0	0	0	298	0
LTR/Cassandra	21428	0	942443	0.0002	0	0	0	0	0	0	15787232	0.0149
LTR/Copia(Xen1)	0	0	0	0	0	0	187	0	125	0	0	0
LTR/Delta	102423	0	76876	0	1302	0	5580	0	0	0	0	0
LTR/ERV	0	0	12214	0	0	0	0	0	0	0	0	0
LTR/ERV-Foamy	119826	0	80959	0	1446	0	3846	0	3950	0	0	0
LTR/ERV-Lenti	4545	0	6259	0	342	0	53	0	0	0	360	0
LTR/ERV4	152127	0	207115	0	2098	0	3518	0	6457	0	832	0
LTR/ERVL-MaLR	0	0	6951	0	54	0	408	0	451	0	0	0
LTR/Ginger	0	0	0	0	0	0	0	0	139	0	0	0
LTR/Gypsy-Troyk	54498	0	49413	0	336	0	2346	0	0	0	0	0
LTR/Gypsy-Troyka	0	0	1743	0	0	0	0	0	34	0	0	0
LTR/Lenti	46620	0	49146	0	933	0	0	0	0	0	0	0
LTR/Ngaro	188422	0	164323	0	124564	0.0004	6394	0	400729	0.0004	3140275	0.003
LTR/TATE	0	0	0	0	39	0	0	0	0	0	0	0
LTR/Viper	0	0	1052	0	0	0	61	0	61	0	0	0
Low_complexity/Low_complexity	0	0	0	0	15080	0	334248	0.0003	154832	0.0001	13089	0
Other/Composite	0	0	63	0	449	0	155	0	153	0	0	0
Other/DNA_virus	0	0	250	0	5283	0	5093	0	6613	0	1566	0
Other/Other	0	0	71	0	0	0	81	0	0	0	0	0
Other/subtelomeric	0	0	31	0	0	0	0	0	0	0	0	0
Retroposon/Retroposon	0	0	0	0	0	0	0	0	107	0	0	0
Retroposon/SVA	0	0	0	0	0	0	180	0	195	0	0	0
SINE/5S	0	0	283	0	563	0	369	0	0	0	0	0
SINE/5S-Deu-L2	0	0	36	0	0	0	0	0	0	0	0	0
SINE/5S-RTE	0	0	72	0	0	0	0	0	0	0	0	0
SINE/5S-Sauria-RTE	0	0	28	0	0	0	0	0	0	0	0	0
SINE/7SL	0	0	0	0	36	0	0	0	0	0	0	0
SINE/Alu	0	0	84	0	46532	0.0001	7961	0	307	0	14581	0
SINE/B2	0	0	124	0	0	0	72	0	60	0	1101	0
SINE/B4	0	0	651	0	1310	0	3953	0	3346	0	316	0
SINE/Ceph	0	0	138	0	0	0	0	0	0	0	0	0
SINE/ID	69	0	377	0	1314	0	2229	0	1760	0	65059	0.0001
SINE/L1	0	0	80	0	0	0	0	0	0	0	0	0
SINE/L2	0	0	49	0	0	0	330	0	0	0	0	0
SINE/MIR	0	0	100	0	0	0	136	0	46	0	0	0
SINE/RTE	0	0	1568	0	334	0	3145	0	231	0	96	0
SINE/RTE-BovB	0	0	0	0	0	0	59	0	0	0	0	0
SINE/SINE	133689	0	3628	0	105610	0.0003	224011	0.0002	61	0	42175	0
SINE/U	0	0	553	0	130	0	138	0	0	0	0	0
SINE/tRNA	0	0	0	0	116	0	0	0	0	0	0	0
SINE/tRNA-5S	0	0	35	0	0	0	0	0	0	0	0	0
SINE/tRNA-7SL	0	0	578	0	379	0	1295	0	445	0	237	0
SINE/tRNA-C	0	0	0	0	2122	0	4963	0	2356	0	0	0
SINE/tRNA-CR1	0	0	0	0	0	0	0	0	66	0	0	0
SINE/tRNA-Ceph	0	0	77	0	0	0	0	0	0	0	0	0
SINE/tRNA-Core	56	0	801	0	392	0	290	0	1590	0	342	0
SINE/tRNA-Core-L2	0	0	1600	0	0	0	0	0	0	0	0	0
SINE/tRNA-Deu	0	0	69	0	0	0	0	0	0	0	0	0
SINE/tRNA-Deu-L2	0	0	0	0	0	0	0	0	187	0	114	0
SINE/tRNA-Deu-RTE	0	0	56	0	0	0	0	0	0	0	0	0
SINE/tRNA-I	0	0	231	0	0	0	0	0	0	0	0	0
SINE/tRNA-L2	122	0	0	0	17	0	126	0	0	0	91	0
SINE/tRNA-Meta	0	0	301	0	0	0	0	0	0	0	0	0
SINE/tRNA-R2	0	0	47	0	0	0	0	0	0	0	0	0
SINE/tRNA-RTE	163866	0	36483	0	2867	0	135253	0.0001	3645	0	4629	0
SINE/tRNA-Sauria-L2	0	0	50	0	0	0	0	0	0	0	0	0
SINE/tRNA-V	0	0	107	0	0	0	46	0	140	0	0	0
Satellite/5S	0	0	0	0	0	0	0	0	466	0	0	0
Satellite/Satellite	0	0	0	0	2078523	0.006	2001601	0.0018	7631006	0.0067	3201109	0.003
Satellite/W-chromosome	0	0	0	0	0	0	710	0	0	0	0	0
Satellite/Y-chromosome	0	0	0	0	0	0	0	0	928	0	0	0
Satellite/acro	0	0	0	0	0	0	0	0	0	0	210	0
Satellite/centr	0	0	0	0	418	0	161	0	350	0	112	0
Satellite/macro	0	0	0	0	368	0	744	0	3683	0	478	0
Satellite/telo	0	0	0	0	326	0	0	0	0	0	0	0
Segmental/Segmental	0	0	0	0	0	0	43	0	0	0	0	0
Unknown/centromeric	0	0	0	0	0	0	250	0	0	0	0	0

## Sheet: Supplementary Table 25
Supplementary Table 25. Significantly contracted gene families on the branch leading to the divergence between P. zijinensis and P. guangdongensis
Group	Function	Gene Ontology	InterPro	Ananas comosus	Asparagus officinalis	Apostasia shenzhenica	Arabidopsis thaliana	Amborella trichopoda	Brachypodium distachyon	Dendrobium catenatum	Gastrodia elata	Musa acuminata	Oryza sativa	Phalaenopsis aphrodite	Phoenix dactylifera	Phalaenopsis equestris	Platanthera guangdongensis	Populus trichocarpa	Platanthera zijinensis	Sorghum bicolor	Spirodela polyrhiza	Vitis vinifera
Cluster201	Potassium channel AKT1	potassium ion transport ; monovalent inorganic cation transport ; metal ion transport；voltage-gated potassium channel activity ; voltage-gated cation channel activity ; potassium channel activity；membrane	KHA domain ; Potassium channel, voltage-dependent, EAG/ELK/ERG ; Ion transport domain	Aco005466.1,Aco006748.1,Aco010657.1,Aco011254.1	evm.model.AsparagusV1_01.2519,evm.model.AsparagusV1_03.1281,evm.model.AsparagusV1_03.2996,evm.model.AsparagusV1_04.2716,evm.model.AsparagusV1_08.692	Ash010311,Ash016388,Ash019721	AT2G25600.1,AT2G26650.1,AT4G18290.1,AT4G22200.1,AT4G32500.1,AT5G46240.1	evm_27.TU.AmTr_v1.0_scaffold00042.54,evm_27.TU.AmTr_v1.0_scaffold00070.132,evm_27.TU.AmTr_v1.0_scaffold00141.40	Bradi1g55790.1,Bradi2g06750.1,Bradi2g24450.1,Bradi2g45170.1,Bradi2g50260.1,Bradi3g09290.2	Dca002549,Dca009557,Dca010978,Dca013825	Gel002054,Gel011330,Gel015463	GSMUA_Achr10P27890_001,GSMUA_Achr2P09100_001,GSMUA_Achr3P20680_001,GSMUA_Achr4P08990_001,GSMUA_Achr4P09000_001,GSMUA_Achr5P09840_001,GSMUA_Achr6P05630_001,GSMUA_Achr6P07280_001,GSMUA_Achr6P24240_001,GSMUA_Achr6P26910_001,GSMUA_Achr7P09360_001,GSMUA_Achr8P27260_001,GSMUA_Achr9P06470_001,GSMUA_AchrUn_randomP07040_001	Os01t0210700-01,Os01t0648000-01,Os01t0756700-01,Os02t0245800-01,Os05t0428700-01,Os07t0175400-00	PAXXG004060-mRNA1,PAXXG057260-mRNA1,PAXXG165530-mRNA1,PAXXG281320-mRNA1	PDK_30s1167791g012,PDK_30s1187081g002,PDK_30s691021g003,PDK_30s748381g004,PDK_30s889901g006	Peq008904,Peq010278,Peq011757,Peq016191,Peq019550	NA	Potri.003G018800.1,Potri.004G132200.1,Potri.006G154600.1,Potri.006G249900.1,Potri.018G031600.1,Potri.018G071400.1,Potri.018G073300.1	PZI015753	Sb02g004160.1,Sb03g029520.1,Sb03g034980.1,Sb04g008780.1,Sb09g021160.1,Sb09g021190.1,Sb09g021210.1	Spipo0005S65020.1,Spipo0009S29340.1,Spipo0898S00030.1	GSVIVT01015479001,GSVIVT01021445001,GSVIVT01022866001,GSVIVT01035801001
Cluster431	U-box domain-containing protein	protein ubiquitination ; protein modification by small protein conjugation ; protein modification by small protein conjugation or removal；ubiquitin-protein transferase activity ; ubiquitin-like protein transferase activity ; protein kinase activity	U box domain ; Rossmann-like alpha/beta/alpha sandwich fold ; Protein kinase domain	Aco001451.1,Aco009315.1,Aco010615.1,Aco011761.1,Aco012017.1	evm.model.AsparagusV1_07.2106,evm.model.AsparagusV1_Unassigned.222	Ash019054,Ash001405,Ash015109	AT2G45910.1,AT3G49060.1	evm_27.TU.AmTr_v1.0_scaffold00009.195	Bradi1g61450.1,Bradi1g48510.1,Bradi3g51397.1,Bradi4g38690.1,Bradi4g38700.1,Bradi3g32800.1	Dca011995,Dca017601,Dca019744	NA	GSMUA_Achr10P22750_001,GSMUA_Achr1P17400_001,GSMUA_Achr5P12380_001,GSMUA_Achr7P04450_001,GSMUA_Achr8P11510_001,GSMUA_AchrUn_randomP07480_001	Os10t0100500-01,Os02t0665500-01,Os06t0163000-03,Os09t0569800-00,Os10t0548300-01,Os10t0548700-01,Os09t0570000-01	PAXXG066810-mRNA1,PAXXG101200-mRNA1	PDK_30s863811g005,PDK_30s1086001g002,PDK_30s708971g002,PDK_30s888971g002	Peq008985,Peq010960	NA	Potri.001G239100.1,Potri.009G030400.1,Potri.002G160200.1,Potri.002G160300.1,Potri.012G143100.1,Potri.014G084900.1	NA	Sb06g017260.1,Sb01g029800.1,Sb02g012380.1,Sb04g032440.1,Sb04g032450.1,Sb10g004400.1,Sb02g012390.1	Spipo0004S63190.1	GSVIVT01024979001,GSVIVT01026936001,GSVIVT01028909001
Cluster732	Calmodulin	calcium ion binding ; metal ion binding ; cation binding	EF-Hand 1, calcium-binding site ; EF-hand domain ; EF-hand domain pair	Aco000600.1,Aco006265.1,Aco015003.1	evm.model.AsparagusV1_05.35,evm.model.AsparagusV1_07.1698,evm.model.AsparagusV1_08.3068	Ash019868,Ash020060	AT3G43810.1	evm_27.TU.AmTr_v1.0_scaffold00095.70	Bradi1g17236.1,Bradi1g64020.1,Bradi2g10010.1,Bradi2g10790.1,Bradi2g21460.1	Dca000940,Dca019152,Dca002999,Dca005751	Gel004674	GSMUA_Achr10P01510_001,GSMUA_Achr2P01120_001,GSMUA_Achr3P09330_001,GSMUA_Achr5P07820_001,GSMUA_Achr9P17280_001,GSMUA_Achr10P00360_001,GSMUA_Achr3P25040_001,GSMUA_Achr6P23670_001	Os01t0279300-01,Os01t0267900-01,Os03t0319300-01,Os07t0687200-02,Os05t0491100-01	PAXXG019960-mRNA1,PAXXG102100-mRNA1,PAXXG139540-mRNA1	PDK_30s883641g002	Peq017591,Peq014443	NA	Potri.006G026700.1,Potri.016G024700.1	NA	Sb01g037010.1,Sb09g024040.1	Spipo0003S13000.1,Spipo0015S40380.1,Spipo0019S33870.1	GSVIVT01037418001
Cluster977	Cytochrome P450	oxidation-reduction process；iron ion binding ; oxidoreductase activity, acting on paired donors, with incorporation or reduction of molecular oxygen ; heme binding	Cytochrome P450, conserved site ; Cytochrome P450	NA	evm.model.AsparagusV1_04.3088,evm.model.AsparagusV1_10.1087	Ash012149,Ash018525	AT1G12740.2	evm_27.TU.AmTr_v1.0_scaffold00069.70	Bradi3g51550.1,Bradi5g18660.1,Bradi5g18780.1,Bradi5g18790.1	Dca017609,Dca025467	Gel015294	GSMUA_Achr5P10490_001,GSMUA_Achr5P10500_001	Os02t0675400-00,Os03t0658800-03,Os04t0570000-00,Os04t0570500-01,Os04t0570600-01,Os10t0179200-00,Os11t0289700-01	PAXXG094760-mRNA1	PDK_30s1122051g001	Peq015484,Peq024332	NA	Potri.001G109100.1,Potri.003G122500.1	NA	Sb0183s002030.1,Sb01g012860.1,Sb01g014340.1,Sb01g014350.1,Sb01g040500.1,Sb02g008740.1,Sb04g032020.1,Sb05g004900.1,Sb06g025820.1,Sb06g025830.1	NA	GSVIVT01010605001,GSVIVT01010606001,GSVIVT01019818001,GSVIVT01027512001
Cluster1206	uncharacterized protein	——	Senescence regulator S40	Aco005605.1,Aco005606.1	evm.model.AsparagusV1_01.3482,evm.model.AsparagusV1_05.3071,evm.model.AsparagusV1_01.1520	NA	AT1G29640.1,AT2G34340.1,AT4G18980.1,AT5G45630.1	evm_27.TU.AmTr_v1.0_scaffold00068.105	Bradi2g18930.1,Bradi2g19620.1	Dca013413,Dca011601,Dca011600	Gel004984,Gel017207	GSMUA_Achr3P31830_001,GSMUA_Achr7P24930_001,GSMUA_Achr1P11590_001,GSMUA_Achr4P15500_001,GSMUA_Achr6P26140_001,GSMUA_Achr7P24940_001,GSMUA_Achr9P05760_001,GSMUA_AchrUn_randomP20060_001,GSMUA_Achr2P09490_001	Os01t0748300-00,Os05t0518800-00,Os05t0531100-01	PAXXG119060-mRNA1,PAXXG119050-mRNA1	PDK_30s964361g001,PDK_30s964361g002	Peq006583	NA	Potri.011G076900.1	NA	Sb09g026490.1,Sb09g025800.1	Spipo0005S24320.1	NA

## Sheet: Supplementary Table 26
Supplementary Table 26. Significantly expanded gene families on the branch leading to the divergence between P. zijinensis and P. guangdongensis
Group	Function	Gene Ontology	InterPro	Ananas comosus	Asparagus officinalis	Apostasia shenzhenica	Arabidopsis thaliana	Amborella trichopoda	Brachypodium distachyon	Dendrobium catenatum	Gastrodia elata	Musa acuminata	Oryza sativa	Phalaenopsis aphrodite	Phoenix dactylifera	Phalaenopsis equestris	Platanthera guangdongensis	Populus trichocarpa	Platanthera zijinensis	Sorghum bicolor	Spirodela polyrhiza	Vitis vinifera
Cluster243	helicase SEN1-like	ATP binding ; protein binding	P-loop containing nucleoside triphosphate hydrolase	Aco011888.1,Aco011890.1,Aco029916.1	evm.model.AsparagusV1_04.444,evm.model.AsparagusV1_04.445,evm.model.AsparagusV1_04.449,evm.model.AsparagusV1_07.358,evm.model.AsparagusV1_10.1765,evm.model.AsparagusV1_10.1779	NA	AT1G65780.1,AT1G65810.1,AT4G05540.1,AT5G37030.1,AT5G37140.1,AT5G37150.1,AT5G37160.1,AT5G52090.1	evm_27.TU.AmTr_v1.0_scaffold00029.207,evm_27.TU.AmTr_v1.0_scaffold00029.211	Bradi2g33240.1,Bradi3g51900.1,Bradi5g20420.1,Bradi5g19290.1	Dca024110,Dca024111	Gel006733,Gel012028,Gel016307	GSMUA_Achr4P25450_001,GSMUA_Achr5P10990_001	Os02t0684150-00,Os04t0599650-00,Os04t0582000-00,Os04t0582600-01	PAXXG197950-mRNA1	PDK_30s687464g001,PDK_30s928431g005	Peq022390	PGU005051,PGU012011,PGU012012,PGU015123,PGU015124,PGU021803,PGU005053,PGU005054	Potri.004G077100.1,Potri.004G077500.1,Potri.004G077600.1,Potri.004G077700.1,Potri.004G077800.1,Potri.008G143000.1,Potri.008G143100.1,Potri.008G143400.1,Potri.017G140200.1,Potri.017G140300.1,Potri.017G140500.1	PZI004353,PZI004917,PZI012931,PZI012933,PZI012936,PZI012937,PZI004357	Sb02g042725.1,Sb04g031650.1,Sb06g026425.1,Sb06g026430.1,Sb06g027382.1,Sb3241s002010.1,Sb04g017402.1,Sb06g027384.1	NA	GSVIVT01010251001,GSVIVT01010254001,GSVIVT01028736001,GSVIVT01028738001,GSVIVT01028739001,GSVIVT01028740001,GSVIVT01032337001
Cluster647	inactive 2-oxoglutarate-dependent dioxygenase	oxidation-reduction process ; single-organism metabolic process ; single-organism process；oxidoreductase activity	Isopenicillin N synthase-like ; Non-haem dioxygenase N-terminal domain ; Oxoglutarate/iron-dependent dioxygenase	Aco000935.1,Aco005444.1	evm.model.AsparagusV1_01.591,evm.model.AsparagusV1_08.662	Ash007560	AT1G52820.1	evm_27.TU.AmTr_v1.0_scaffold00052.1,evm_27.TU.AmTr_v1.0_scaffold00174.4	Bradi3g35910.1,Bradi3g35940.1,Bradi2g15660.1	Dca003450,Dca003452,Dca020408,Dca021312,Dca021313	Gel006680	GSMUA_Achr3P20620_001,GSMUA_Achr5P09800_001,GSMUA_Achr5P09810_001,GSMUA_Achr5P09820_001	Os08t0417000-01,Os08t0417100-01,Os05t0576500-02	PAXXG082230-mRNA1	PDK_30s692231g001,PDK_30s767941g003,PDK_30s954851g009	Peq015759	PGU018427,PGU020124,PGU016779,PGU019422,PGU020125	Potri.001G176200.1	PZI018128,PZI018280,PZI018282,PZI018283,PZI018288,PZI018194,PZI018287,PZI018306,PZI018231,PZI018284,PZI018285	Sb07g020370.1,Sb09g029340.1	Spipo0002S38140.1	GSVIVT01017174001
Cluster874	ribulose-1,5-bisphosphate carboxylase/oxygenase large subunit	carbon fixation；ribulose-bisphosphate carboxylase activity ; magnesium ion binding	Ribulose bisphosphate carboxylase, large subunit, ferrodoxin-like N-terminal ; Ribulose bisphosphate carboxylase, large subunit, C-terminal	Aco018500.1,Aco021883.1	NA	Ash002737	AT2G07732.1	evm_27.TU.AmTr_v1.0_scaffold00334.4,evm_27.TU.AmTr_v1.0_scaffold00606.2	Bradi2g13082.1,Bradi2g20990.1,Bradi3g27278.1,Bradi3g27325.1	Dca015433,Dca013824	Gel017971	GSMUA_Achr5P18590_001,GSMUA_AchrUn_randomP03150_001	Os01t0791033-00,Os10t0356000-00,Os12t0207600-00,Os05t0427800-00	PAXXG053740-mRNA1,PAXXG253920-mRNA1	NA	Peq001719	PGU004978,PGU004974,PGU017944,PGU012288,PGU004454,PGU001900,PGU008740,PGU021669	Potri.T005800.1,Potri.012G062600.1,Potri.010G033200.1	PZI002169,PZI018845,PZI006016,PZI019301,PZI002170,PZI006017,PZI012619	Sb03g020182.1,Sb05g025130.1	NA	GSVIVT01022403001,GSVIVT01013856001
Cluster961	prolyl oligopeptidase	proteolysis；serine-type exopeptidase activity ; serine-type endopeptidase activity	Peptidase S9A, N-terminal domain ; Peptidase S9A, prolyl oligopeptidase ; Peptidase S9, prolyl oligopeptidase, catalytic domain	Aco010316.1	evm.model.AsparagusV1_07.2219	Ash013396	AT1G50380.1	evm_27.TU.AmTr_v1.0_scaffold00171.47,evm_27.TU.AmTr_v1.0_scaffold00171.48	Bradi1g29400.1,Bradi4g15760.1	Dca017794	Gel001542	GSMUA_Achr4P15720_001	Os06t0730600-01	PAXXG059260-mRNA1,PAXXG059270-mRNA1	PDK_30s1002811g008	Peq000430	PGU004998,PGU000810,PGU006614,PGU019195	Potri.007G001300.1	PZI006548,PZI019305,PZI019820,PZI019828,PZI019830,PZI019831,PZI019833,PZI019841,PZI019850,PZI009342,PZI012265,PZI012809,PZI013968,PZI023100,PZI011866,PZI018469,PZI009474	Sb10g031180.1	Spipo0016S29100.1	GSVIVT01034358001,GSVIVT01034359001
Cluster1444	ATP synthase subunit alpha	ATP synthesis coupled proton transport ; energy coupled proton transport, down electrochemical gradient ; ATP biosynthetic process；proton-transporting ATP synthase activity, rotational mechanism ; ATPase activity, coupled to transmembrane movement of ions, rotational mechanism ; cation-transporting ATPase activity；proton-transporting ATP synthase complex, catalytic core F(1) ; proton-transporting…	ATP synthase, alpha subunit, C-terminal ; ATP synthase, F1 complex, alpha subunit ; ATP synthase subunit alpha-like domain	Aco022610.1,Aco027321.1	evm.model.AsparagusV1_06.214	Ash005758,Ash016621,Ash004718	AT2G07698.1	evm_27.TU.AmTr_v1.0_scaffold02513.1	Bradi5g23842.1,Bradi5g08886.1	Dca025983,Dca021478,Dca004113	Gel013930,Gel013618	GSMUA_AchrUn_randomP15230_001	NA	PAXXG007560-mRNA1	NA	Peq002075,Peq002079	PGU000322,PGU003947,PGU001906,PGU009847,PGU005233,PGU000228	Potri.005G154600.1,Potri.013G138000.1,Potri.013G142800.1	PZI007938,PZI011038,PZI016279,PZI018867,PZI022204,PZI016036	Sb02g026810.1	NA	GSVIVT01002448001
Cluster2157	Serine--tRNA ligase	seryl-tRNA aminoacylation；serine-tRNA ligase activity ; ATP binding；cytoplasm	Serine-tRNA ligase catalytic core domain ; Serine-tRNA synthetase, type1, N-terminal ; Serine-tRNA ligase, type1	Aco018581.1	evm.model.AsparagusV1_09.1006	Ash007852,Ash007851	AT5G27470.1	evm_27.TU.AmTr_v1.0_scaffold00057.18	Bradi1g71300.1,Bradi2g08900.1	Dca022473	Gel014125	GSMUA_Achr1P22660_001	Os01t0559100-01,Os03t0198400-01	PAXXG069210-mRNA1	PDK_30s808891g001,PDK_30s922161g002	Peq025332,Peq014544	PGU005903,PGU005904,PGU005906,PGU015271	Potri.005G094400.1	PZI010755,PZI010756,PZI010757,PZI011906,PZI011912,PZI010761	Sb01g043930.1	NA	GSVIVT01000041001
Cluster3046	30S ribosomal protein	——	——	NA	NA	Ash018752	NA	evm_27.TU.AmTr_v1.0_scaffold00543.1	Bradi1g05800.1,Bradi3g18424.1,Bradi1g05803.1,Bradi3g18422.1,Bradi5g10962.1	Dca021473	Gel016185	GSMUA_Achr3P31260_001	NA	PAXXG020060-mRNA1,PAXXG225310-mRNA1,PAXXG287910-mRNA1	NA	Peq022492,Peq001486	PGU004052,PGU019526,PGU004872,PGU008672	Potri.013G136500.1,Potri.013G138400.1,Potri.013G138600.1,Potri.013G143300.1	PZI018885,PZI022060,PZI018902	Sb0506s002020.1	NA	NA
Cluster8264	NAD(P)H-quinone oxidoreductase subunit	——	——	Aco024161.1,Aco031132.1	NA	NA	NA	evm_27.TU.AmTr_v1.0_scaffold00334.7,evm_27.TU.AmTr_v1.0_scaffold00102.60	Bradi2g13102.1,Bradi5g23850.1,Bradi5g05690.1	Dca025878,Dca025879	NA	NA	Os03t0639233-00	NA	NA	NA	PGU001261,PGU004886,PGU004877,PGU007856	Potri.018G044700.1	PZI006021,PZI018849,PZI002304	Sb03g020200.1	NA	NA

## Sheet: Supplementary Table 27
Supplementary Table 27. Significantly contracted gene families on the branch leading to P. zijinensis
Group	Function	Gene Ontology	InterPro	Ananas comosus	Asparagus officinalis	Apostasia shenzhenica	Arabidopsis thaliana	Amborella trichopoda	Brachypodium distachyon	Dendrobium catenatum	Gastrodia elata	Musa acuminata	Oryza sativa	Phalaenopsis aphrodite	Phoenix dactylifera	Phalaenopsis equestris	Platanthera guangdongensis	Populus trichocarpa	Platanthera zijinensis	Sorghum bicolor	Spirodela polyrhiza	Vitis vinifera
Cluster16	laccase	phenylpropanoid catabolic process ; lignin catabolic process ; lignin metabolic process；hydroquinone:oxygen oxidoreductase activity ; oxidoreductase activity, acting on diphenols and related substances as donors, oxygen as acceptor ; oxidoreductase activity, acting on diphenols and related substances as donors；apoplast ; extracellular region	Laccase ; Laccase, first cupredoxin domain ; Laccase, second cupredoxin domain	Aco001603.1,Aco007089.1,Aco011104.1,Aco012500.1,Aco027944.1,Aco002850.1,Aco002864.1,Aco005369.1,Aco009589.1,Aco014114.1,Aco015447.1,Aco016823.1,Aco016825.1,Aco015583.1,Aco014131.1,Aco015409.1	evm.model.AsparagusV1_01.3615,evm.model.AsparagusV1_01.3616,evm.model.AsparagusV1_01.3639,evm.model.AsparagusV1_02.118,evm.model.AsparagusV1_03.2252,evm.model.AsparagusV1_04.3422,evm.model.AsparagusV1_04.3424,evm.model.AsparagusV1_05.321,evm.model.AsparagusV1_05.471,evm.model.AsparagusV1_08.3389,evm.model.AsparagusV1_10.1032,evm.model.AsparagusV1_08.2493	Ash003409,Ash003410,Ash007590,Ash007636,Ash014966,Ash018211,Ash020013,Ash001144,Ash003103	AT1G18140.1,AT2G29130.1,AT2G30210.1,AT2G38080.1,AT2G40370.1,AT2G46570.1,AT3G09220.1,AT5G01040.1,AT5G01050.1,AT5G01190.1,AT5G03260.1,AT5G05390.1,AT5G07130.1,AT5G09360.1,AT5G48100.1,AT5G58910.1,AT5G60020.1	evm_27.TU.AmTr_v1.0_scaffold00010.312,evm_27.TU.AmTr_v1.0_scaffold00010.313,evm_27.TU.AmTr_v1.0_scaffold00011.125,evm_27.TU.AmTr_v1.0_scaffold00012.228,evm_27.TU.AmTr_v1.0_scaffold00012.238,evm_27.TU.AmTr_v1.0_scaffold00012.24,evm_27.TU.AmTr_v1.0_scaffold00023.19,evm_27.TU.AmTr_v1.0_scaffold00029.246,evm_27.TU.AmTr_v1.0_scaffold00045.24,evm_27.TU.AmTr_v1.0_scaffold00055.122,evm_27.TU.AmTr_v1.0_sc…	Bradi1g24880.1,Bradi1g24910.1,Bradi1g65100.1,Bradi1g66720.1,Bradi1g74320.1,Bradi2g23350.1,Bradi2g23370.1,Bradi2g53800.1,Bradi2g54680.1,Bradi2g54690.1,Bradi2g54740.1,Bradi3g59187.1,Bradi3g59210.1,Bradi4g44810.1,Bradi2g55050.1,Bradi2g55060.1,Bradi4g39330.1,Bradi1g10567.1,Bradi3g02290.1,Bradi3g02300.1,Bradi3g22317.1,Bradi3g45190.1,Bradi4g11770.1,Bradi4g11780.1,Bradi4g11827.1,Bradi4g11840.1,Bradi4g11…	Dca001639,Dca003442,Dca006591,Dca006592,Dca008779,Dca008813,Dca008818,Dca010669,Dca010811,Dca014211,Dca014213,Dca014852,Dca015971,Dca016582	Gel005838,Gel006689,Gel008954,Gel008956,Gel010223,Gel010772,Gel012893,Gel014226,Gel002556	GSMUA_Achr11P24220_001,GSMUA_Achr2P16380_001,GSMUA_Achr3P09960_001,GSMUA_Achr3P15320_001,GSMUA_Achr5P15130_001,GSMUA_Achr6P05000_001,GSMUA_Achr6P33600_001,GSMUA_Achr6P34080_001,GSMUA_Achr6P35680_001,GSMUA_Achr8P20780_001,GSMUA_Achr9P03350_001,GSMUA_Achr9P03380_001,GSMUA_Achr9P03700_001,GSMUA_Achr9P17900_001,GSMUA_Achr9P28310_001,GSMUA_AchrUn_randomP13520_001,GSMUA_Achr3P21410_001,GSMUA_Achr11P033…	Os01t0634500-00,Os01t0827300-01,Os01t0842400-01,Os01t0842500-01,Os01t0843800-00,Os02t0749700-00,Os03t0273200-02,Os05t0458300-00,Os05t0458500-00,Os05t0458600-01,Os11t0108700-00,Os12t0108000-01,Os12t0257600-00,Os12t0259800-00,Os01t0374600-00,Os10t0437400-00,Os11t0696900-01,Os01t0850550-00,Os01t0850700-02,Os01t0850800-00,Os07t0101000-00,Os12t0258700-01,Os10t0346300-01,Os11t0264000-00,Os11t0641500-01…	PAXXG047050-mRNA1,PAXXG047060-mRNA1,PAXXG067120-mRNA1,PAXXG073460-mRNA1,PAXXG073550-mRNA1,PAXXG073570-mRNA1,PAXXG078090-mRNA1,PAXXG082170-mRNA1,PAXXG122230-mRNA1,PAXXG143750-mRNA1,PAXXG153700-mRNA1,PAXXG269920-mRNA1,PAXXG287530-mRNA1,PAXXG287560-mRNA1,PAXXG306950-mRNA1,PAXXG379560-mRNA1,PAXXG287540-mRNA1	PDK_30s1079711g002,PDK_30s1145531g002,PDK_30s1145531g004,PDK_30s1185931g008,PDK_30s65509587g002,PDK_30s661361g002,PDK_30s693681g002,PDK_30s704661g011,PDK_30s732171g003,PDK_30s732171g004,PDK_30s801611g001,PDK_30s805151g001,PDK_30s816891g005,PDK_30s888011g002,PDK_30s1170901g001,PDK_30s935111g001,PDK_30s1182231g001	Peq003131,Peq003132,Peq004690,Peq008942,Peq010761,Peq012010,Peq012360,Peq012361,Peq015752,Peq019240,Peq021446,Peq021449,Peq021731,Peq024549,Peq024644	PGU002513,PGU002514,PGU004597,PGU006499,PGU008389,PGU014233,PGU018439,PGU021102,PGU014175,PGU021740	Potri.001G054600.1,Potri.001G184300.1,Potri.001G206200.1,Potri.001G248700.1,Potri.001G341600.1,Potri.001G401100.1,Potri.001G401300.1,Potri.004G156400.1,Potri.005G200500.1,Potri.005G200600.1,Potri.005G200700.1,Potri.006G087100.1,Potri.006G087500.1,Potri.006G094100.1,Potri.006G096900.1,Potri.006G097000.1,Potri.006G097100.1,Potri.007G023300.1,Potri.008G064000.1,Potri.008G073700.1,Potri.008G073800.1,…	PZI004075,PZI006685,PZI012500,PZI018353,PZI018553,PZI019505,PZI023731	Sb01g038130.1,Sb01g039690.1,Sb03g038550.1,Sb03g039520.1,Sb03g039530.1,Sb03g039570.1,Sb04g027850.1,Sb04g027860.1,Sb04g034610.1,Sb04g034620.1,Sb05g000680.1,Sb05g021890.1,Sb05g022480.1,Sb08g011530.1,Sb09g022460.1,Sb09g022510.1,Sb10g030340.1,Sb03g028920.1,Sb03g039960.1,Sb03g039970.1,Sb03g039980.1,Sb03g009410.1,Sb05g025570.1,Sb05g026630.1	Spipo0003S02610.1,Spipo0003S80880.1,Spipo0031S01790.1,Spipo0032S10120.1,Spipo0178S00130.1,Spipo0016S01360.1	GSVIVT01001603001,GSVIVT01001604001,GSVIVT01001614001,GSVIVT01012329001,GSVIVT01012332001,GSVIVT01012343001,GSVIVT01012346001,GSVIVT01012359001,GSVIVT01012745001,GSVIVT01013689001,GSVIVT01013694001,GSVIVT01013695001,GSVIVT01016372001,GSVIVT01016490001,GSVIVT01016512001,GSVIVT01016513001,GSVIVT01018939001,GSVIVT01024634001,GSVIVT01024795001,GSVIVT01025046001,GSVIVT01025077001,GSVIVT01025694001,GSV…
Cluster90	shaggy-related protein kinase	protein phosphorylation ; phosphorylation ; protein modification process；protein kinase activity ; phosphotransferase activity, alcohol group as acceptor ; kinase activity	Protein kinase, ATP binding site ; Serine/threonine-protein kinase, active site ; Protein kinase domain	Aco000687.1,Aco004316.1,Aco006378.1,Aco010006.1,Aco011277.1,Aco013877.1,Aco017170.1	evm.model.AsparagusV1_04.3104,evm.model.AsparagusV1_05.1871,evm.model.AsparagusV1_05.212,evm.model.AsparagusV1_06.1282,evm.model.AsparagusV1_07.1161,evm.model.AsparagusV1_08.400,evm.model.AsparagusV1_Unassigned.161	Ash001614,Ash002831,Ash005871,Ash017762,Ash020163	AT1G06390.1,AT1G09840.6,AT1G57870.3,AT2G30980.1,AT3G05840.2,AT3G61160.2,AT4G00720.1,AT4G18710.1,AT5G14640.1,AT5G26751.1	evm_27.TU.AmTr_v1.0_scaffold00003.179,evm_27.TU.AmTr_v1.0_scaffold00019.82,evm_27.TU.AmTr_v1.0_scaffold00071.195,evm_27.TU.AmTr_v1.0_scaffold00096.61,evm_27.TU.AmTr_v1.0_scaffold00170.9	Bradi1g02160.1,Bradi2g06490.1,Bradi2g08890.1,Bradi2g11370.1,Bradi2g32620.1,Bradi2g38590.1,Bradi3g09067.1,Bradi3g31480.1	Dca006788,Dca009540,Dca010372,Dca010374,Dca017745,Dca020582,Dca022171	Gel001914,Gel002011,Gel003253,Gel012007,Gel016479	GSMUA_Achr10P21530_001,GSMUA_Achr11P04860_001,GSMUA_Achr11P14310_001,GSMUA_Achr11P20870_001,GSMUA_Achr11P25270_001,GSMUA_Achr1P12960_001,GSMUA_Achr3P15420_001,GSMUA_Achr3P18230_001,GSMUA_Achr3P31520_001,GSMUA_Achr4P02690_001,GSMUA_Achr4P15220_001,GSMUA_Achr4P16320_001,GSMUA_Achr5P13650_001,GSMUA_Achr5P20950_001,GSMUA_Achr7P25200_001,GSMUA_Achr8P00060_001,GSMUA_Achr8P27330_001,GSMUA_Achr9P06360_00…	Os01t0252100-01,Os01t0296100-01,Os02t0236200-01,Os03t0841800-01,Os05t0134000-03,Os05t0207500-01,Os06t0547900-01,Os10t0521700-01	PAXXG042510-mRNA1,PAXXG052780-mRNA1,PAXXG197540-mRNA1,PAXXG264630-mRNA1,PAXXG314110-mRNA1,PAXXG337030-mRNA1,PAXXG338880-mRNA1,PAXXG378210-mRNA1	PDK_30s1140451g001,PDK_30s1174331g003,PDK_30s722171g002,PDK_30s773041g001,PDK_30s835241g005,PDK_30s941441g002,PDK_30s961831g006,PDK_30s847351g001	Peq006143,Peq009761,Peq010391,Peq013149,Peq015647,Peq022593	PGU003193,PGU009215,PGU010855,PGU014761,PGU019382	Potri.002G155000.1,Potri.002G190500.3,Potri.003G005900.1,Potri.004G059000.2,Potri.004G225700.2,Potri.005G005400.1,Potri.011G068600.2,Potri.013G004700.1,Potri.014G075100.1,Potri.014G115600.1	PZI001456,PZI010950,PZI023858	Sb01g001760.1,Sb01g031220.1,Sb03g002380.1,Sb03g009580.1,Sb03g012070.1,Sb04g008580.1,Sb09g002710.1	Spipo0003S45420.1,Spipo0005S14060.1,Spipo0014S18320.1	GSVIVT01020741001,GSVIVT01021239001,GSVIVT01023235001,GSVIVT01027506001,GSVIVT01028190001,GSVIVT01031301001,GSVIVT01032446001
Cluster125	serine/threonine-protein kinase	protein phosphorylation ; phosphorylation ; protein modification process；protein kinase activity ; phosphotransferase activity, alcohol group as acceptor ; kinase activity	Serine-threonine/tyrosine-protein kinase, catalytic domain ; Tetratricopeptide-like helical domain ; Protein kinase domain	Aco000489.1,Aco014133.1,Aco009311.1,Aco010263.1,Aco011823.1,Aco018845.1	evm.model.AsparagusV1_01.1560,evm.model.AsparagusV1_01.886,evm.model.AsparagusV1_04.2405,evm.model.AsparagusV1_08.3602,evm.model.AsparagusV1_07.2249	Ash001412,Ash006645,Ash007591,Ash009506,Ash015476,Ash020030	AT1G01740.2,AT1G50990.1,AT1G63500.1,AT2G17090.1,AT3G09240.1,AT3G54030.1,AT4G00710.1,AT4G35230.1,AT5G01060.1,AT5G41260.1,AT5G46570.1,AT5G59010.1	evm_27.TU.AmTr_v1.0_scaffold00001.248,evm_27.TU.AmTr_v1.0_scaffold00009.265,evm_27.TU.AmTr_v1.0_scaffold00029.243,evm_27.TU.AmTr_v1.0_scaffold00149.31	Bradi1g03420.1,Bradi1g76227.1,Bradi3g12957.1,Bradi3g32330.1,Bradi3g33950.1,Bradi5g26700.1	Dca006885,Dca007867,Dca008775,Dca011525,Dca022767	Gel000438,Gel001419,Gel011975,Gel012090,Gel014903,Gel016911	GSMUA_Achr10P00640_001,GSMUA_Achr11P07830_001,GSMUA_Achr11P22440_001,GSMUA_Achr1P02160_001,GSMUA_Achr1P15240_001,GSMUA_Achr4P05600_001,GSMUA_Achr4P12250_001,GSMUA_Achr4P29650_001,GSMUA_Achr5P11610_001,GSMUA_Achr5P19040_001,GSMUA_Achr8P02400_001,GSMUA_Achr8P13240_001	Os03t0132800-01,Os03t0825300-02,Os10t0571300-01	PAXXG073600-mRNA1,PAXXG124550-mRNA1,PAXXG178630-mRNA1,PAXXG192850-mRNA1,PAXXG231620-mRNA1	PDK_30s1156181g001,PDK_30s6550971g004,PDK_30s901071g001,PDK_30s981011g001	Peq000897,Peq003153,Peq003704,Peq010920,Peq013478	PGU006845,PGU008548,PGU015634,PGU015838,PGU019229	Potri.001G104700.1,Potri.001G246400.1,Potri.002G011800.1,Potri.002G158400.1,Potri.003G088900.1,Potri.003G126700.1,Potri.004G182800.1,Potri.005G249300.1,Potri.006G093900.1,Potri.009G039500.1,Potri.009G142800.1,Potri.014G082400.1,Potri.014G179300.2,Potri.016G105800.1	PZI008158,PZI008434,PZI013441	Sb01g002850.1,Sb01g028460.1,Sb01g030290.1,Sb01g048160.1,Sb06g033460.1	Spipo0178S00030.1,Spipo0027S11540.1,Spipo0459S00010.1	GSVIVT01008685001,GSVIVT01013173001,GSVIVT01019759001,GSVIVT01023930001,GSVIVT01024833001,GSVIVT01026892001,GSVIVT01034043001
Cluster475	GDSL esterase/lipase	hydrolase activity, acting on ester bonds ; hydrolase activity	GDSL lipase/esterase ; SGNH hydrolase-type esterase domain	Aco005477.1,Aco005478.1,Aco006121.1,Aco010676.1	evm.model.AsparagusV1_05.2012,evm.model.AsparagusV1_01.2545	Ash020110	AT1G28570.1,AT1G28580.1,AT1G28590.1,AT1G28600.1,AT1G28610.2,AT1G28640.1,AT1G28650.1,AT1G28660.1,AT1G28670.1,AT1G31550.2,AT2G27360.1,AT5G45910.1	evm_27.TU.AmTr_v1.0_scaffold00016.101,evm_27.TU.AmTr_v1.0_scaffold00016.105,evm_27.TU.AmTr_v1.0_scaffold00023.156,evm_27.TU.AmTr_v1.0_scaffold00023.161	Bradi2g43380.1,Bradi2g06980.1,Bradi2g45240.1	Dca003874,Dca009565,Dca009566,Dca009719	Gel011312	GSMUA_Achr1P24780_001,GSMUA_Achr5P21270_001,GSMUA_Achr10P14360_001,GSMUA_Achr6P35710_001,GSMUA_Achr8P10340_001,GSMUA_Achr8P30020_001,GSMUA_Achr3P25190_001,GSMUA_Achr8P28070_001	Os01t0612900-01,Os01t0215700-02	PAXXG187890-mRNA1,PAXXG297720-mRNA1	PDK_30s755161g001,PDK_30s65509585g003	Peq022396,Peq014318	PGU005968,PGU006822	Potri.004G054300.1,Potri.T102500.1,Potri.T143600.1,Potri.004G054400.1,Potri.T143700.1,Potri.011G064100.1	NA	Sb03g027770.1,Sb03g001850.1	NA	GSVIVT01021186001
Cluster739	unknown	——	Protein of unknown function DUF789	Aco002516.1,Aco023890.1	evm.model.AsparagusV1_01.3271	Ash013307,Ash011329,Ash013772,Ash001653,Ash001654	AT1G15030.1,AT2G01260.1,AT4G16100.1,AT5G49220.1	evm_27.TU.AmTr_v1.0_scaffold00057.81	Bradi1g53410.1,Bradi2g13700.1,Bradi1g03010.1	Dca004225,Dca018076,Dca009528	Gel009193	GSMUA_Achr3P24220_001,GSMUA_Achr5P00070_001,GSMUA_Achr4P11120_001,GSMUA_Achr2P02150_001	Os01t0513400-01,Os07t0246600-01	PAXXG225690-mRNA1,PAXXG121500-mRNA1,PAXXG234910-mRNA1,PAXXG027430-mRNA1	PDK_30s880831g001	Peq009419,Peq023365,Peq024279,Peq016199	PGU010080,PGU021440,PGU006402	Potri.008G213300.1,Potri.010G000700.1,Potri.008G124000.1,Potri.010G120700.2	PZI007097	Sb02g007530.1	NA	GSVIVT01008332001,GSVIVT01011848001,GSVIVT01035053001
Cluster7440	Cold shock protein	regulation of transcription, DNA-templated；zinc ion binding ; DNA binding	Cold-shock conserved site ; Cold-shock protein, DNA-binding ; Cold shock domain	Aco013130.1	evm.model.AsparagusV1_01.1202	NA	AT2G21060.1,AT4G38680.1	evm_27.TU.AmTr_v1.0_scaffold00017.126	NA	Dca014097	Gel004275,Gel010868	NA	NA	PAXXG029030-mRNA1,PAXXG178080-mRNA1	PDK_30s973011g003	Peq017878,Peq018830	PGU004022,PGU006846,PGU017111,PGU018614,PGU004436	NA	NA	NA	NA	GSVIVT01018771001

## Sheet: Supplementary Table 28
Supplementary Table 28. Significantly expanded gene families on the branch leading to P. zijinensis
Group	Function	Gene Ontology	InterPro	Ananas comosus	Asparagus officinalis	Apostasia shenzhenica	Arabidopsis thaliana	Amborella trichopoda	Brachypodium distachyon	Dendrobium catenatum	Gastrodia elata	Musa acuminata	Oryza sativa	Phalaenopsis aphrodite	Phoenix dactylifera	Phalaenopsis equestris	Platanthera guangdongensis	Populus trichocarpa	Platanthera zijinensis	Sorghum bicolor	Spirodela polyrhiza	Vitis vinifera
Cluster2	Subtilisin-like protease family	proteolysis;serine-type endopeptidase activity	PA domain ; Cucumisin-like catalytic domain ; Peptidase S8, subtilisin, Ser-active site	Aco000448.1,Aco000451.1,Aco000453.1,Aco025812.1,Aco012021.1,Aco012022.1,Aco018854.1,Aco022840.1,Aco025807.1,Aco000861.1,Aco004901.1,Aco005604.1,Aco013131.1,Aco017069.1,Aco021050.1,Aco023142.1,Aco003976.1,Aco012156.1,Aco019115.1,Aco004278.1,Aco004521.1,Aco013912.1,Aco015747.1,Aco015754.1,Aco007877.1,Aco018218.1,Aco020408.1,Aco005467.1,Aco005469.1,Aco007533.1,Aco010509.1,Aco014021.1,Aco011186.1,Aco…	evm.model.AsparagusV1_01.3230,evm.model.AsparagusV1_04.2888,evm.model.AsparagusV1_05.748,evm.model.AsparagusV1_05.910,evm.model.AsparagusV1_05.911,evm.model.AsparagusV1_06.939,evm.model.AsparagusV1_08.694,evm.model.AsparagusV1_10.1938,evm.model.AsparagusV1_10.399,evm.model.AsparagusV1_Unassigned.81,evm.model.AsparagusV1_10.371,evm.model.AsparagusV1_04.1174,evm.model.AsparagusV1_04.2130,evm.model.…	Ash005349,Ash006632,Ash006929,Ash007961,Ash009783,Ash011094,Ash012692,Ash018808,Ash020321,Ash000037,Ash000110,Ash011268,Ash012605,Ash001744,Ash003929,Ash004328,Ash007293,Ash008529,Ash008541,Ash009335,Ash014426,Ash016159,Ash008311,Ash014061,Ash007581,Ash007583,Ash007601,Ash006847,Ash011592,Ash013434	AT1G04110.1,AT3G14067.1,AT3G14240.1,AT1G01900.1,AT1G20150.1,AT1G32940.1,AT1G32950.1,AT1G32960.1,AT1G66210.1,AT1G66220.1,AT2G04160.1,AT2G05920.1,AT4G10510.1,AT4G10520.1,AT4G10530.1,AT4G10540.1,AT4G10550.3,AT4G21630.1,AT4G21650.1,AT4G26330.1,AT4G34980.1,AT5G11940.1,AT5G45640.1,AT5G45650.1,AT5G51750.1,AT5G59810.1,AT5G67360.1,AT1G32970.1,AT4G21323.1,AT4G21640.1,AT5G67090.1,AT1G20160.1,AT3G46840.1,AT3…	evm_27.TU.AmTr_v1.0_scaffold00069.149,evm_27.TU.AmTr_v1.0_scaffold00069.159,evm_27.TU.AmTr_v1.0_scaffold00069.160,evm_27.TU.AmTr_v1.0_scaffold00069.167,evm_27.TU.AmTr_v1.0_scaffold00003.107,evm_27.TU.AmTr_v1.0_scaffold00003.276,evm_27.TU.AmTr_v1.0_scaffold00017.156,evm_27.TU.AmTr_v1.0_scaffold00017.163,evm_27.TU.AmTr_v1.0_scaffold00039.113,evm_27.TU.AmTr_v1.0_scaffold00069.155,evm_27.TU.AmTr_v1.0…	Bradi1g17320.1,Bradi1g77260.1,Bradi2g07730.1,Bradi3g19300.1,Bradi3g19320.1,Bradi3g31690.1,Bradi3g51070.1,Bradi4g11640.1,Bradi5g00840.1,Bradi5g18100.1,Bradi5g18110.1,Bradi5g18117.1,Bradi5g18130.1,Bradi5g24500.1,Bradi5g24780.1,Bradi1g07840.1,Bradi1g17330.1,Bradi1g17350.1,Bradi1g75550.1,Bradi2g27640.1,Bradi2g51440.1,Bradi3g37457.1,Bradi3g57130.1,Bradi3g57140.1,Bradi4g24790.1,Bradi4g31360.1,Bradi4g41…	Dca001954,Dca001956,Dca007133,Dca008051,Dca008614,Dca013626,Dca014250,Dca014730,Dca014731,Dca014733,Dca014734,Dca015083,Dca016048,Dca016281,Dca020587,Dca021092,Dca021989,Dca022034,Dca023604,Dca010210,Dca011157,Dca011885,Dca013472,Dca021947,Dca003457,Dca004575,Dca005520,Dca007347,Dca008762,Dca011158,Dca014088,Dca018117,Dca018281,Dca018283,Dca022516,Dca007409,Dca015492,Dca005180,Dca026391,Dca017459	Gel006795,Gel007735,Gel007845,Gel007846,Gel007847,Gel010695,Gel011199,Gel012077,Gel012289,Gel012841,Gel012842,Gel012843,Gel012844,Gel015534,Gel002921,Gel003321,Gel003663,Gel003786,Gel005673,Gel007875,Gel008754,Gel008776,Gel014269,Gel007858,Gel007859,Gel000216,Gel000897,Gel012316,Gel009713	GSMUA_Achr9P28620_001,GSMUA_Achr11P03900_001,GSMUA_Achr11P03910_001,GSMUA_Achr1P03110_001,GSMUA_Achr8P11480_001,GSMUA_Achr10P09210_001,GSMUA_Achr1P19410_001,GSMUA_Achr1P27960_001,GSMUA_Achr2P11210_001,GSMUA_Achr3P11530_001,GSMUA_Achr4P01730_001,GSMUA_Achr4P03940_001,GSMUA_Achr4P11390_001,GSMUA_Achr4P13160_001,GSMUA_Achr7P05760_001,GSMUA_Achr7P06110_001,GSMUA_Achr9P09530_001,GSMUA_Achr10P17540_001…	Os02t0665300-01,Os03t0119300-01,Os03t0430500-00,Os04t0558900-01,Os04t0559000-00,Os07t0685900-01,Os10t0524600-01,Os12t0427600-01,Os02t0779200-01,Os03t0143100-00,Os03t0761500-02,Os04t0182300-00,Os08t0452100-00,Os09t0441000-00,Os01t0702300-00,Os01t0794800-01,Os01t0795000-01,Os01t0795100-00,Os02t0198700-01,Os02t0271000-01,Os02t0271600-00,Os02t0779900-00,Os02t0780200-01,Os03t0158700-01,Os03t0242900-01…	PAXXG052710-mRNA1,PAXXG058150-mRNA1,PAXXG059820-mRNA1,PAXXG074960-mRNA1,PAXXG074990-mRNA1,PAXXG090980-mRNA1,PAXXG096630-mRNA1,PAXXG136620-mRNA1,PAXXG136640-mRNA1,PAXXG136700-mRNA1,PAXXG146380-mRNA1,PAXXG184940-mRNA1,PAXXG202790-mRNA1,PAXXG245870-mRNA1,PAXXG290210-mRNA1,PAXXG296030-mRNA1,PAXXG326130-mRNA1,PAXXG326770-mRNA1,PAXXG085550-mRNA1,PAXXG098770-mRNA1,PAXXG308710-mRNA1,PAXXG024610-mRNA1,PAX…	PDK_30s1033991g001,PDK_30s1167791g013,PDK_30s671901g001,PDK_30s696771g003,PDK_30s799171g001,PDK_30s818151g001,PDK_30s846161g001,PDK_30s879031g002,PDK_30s935391g001,PDK_30s940741g008,PDK_30s1089561g002,PDK_30s674341g001,PDK_30s719021g001,PDK_30s801211g002,PDK_30s931821g002,PDK_30s808251g001,PDK_30s808251g002,PDK_30s694541g001,PDK_30s656371g001,PDK_30s709101g004,PDK_30s695851g001,PDK_30s1100921g001…	Peq000346,Peq006150,Peq007229,Peq007520,Peq009638,Peq012956,Peq020039,Peq020639,Peq022895,Peq011411,Peq012237,Peq016881,Peq021960,Peq001436,Peq001792,Peq006823,Peq011519,Peq018206,Peq022091,Peq014500,Peq014648,Peq000772,Peq012096,Peq007228,Peq020137,Peq020136,Peq007995,Peq020037,Peq007328,Peq018287,Peq019334,Peq020038,Peq020147,Peq007994	PGU001781,PGU004347,PGU006956,PGU009152,PGU010409,PGU011343,PGU011943,PGU016364,PGU016365,PGU016507,PGU000932,PGU003336,PGU005423,PGU006324,PGU010229,PGU002884,PGU008774,PGU011358,PGU008775,PGU002400,PGU021559,PGU019293,PGU021728,PGU015247,PGU011261,PGU009339	Potri.001G113700.1,Potri.003G118500.1,Potri.003G118700.1,Potri.003G118800.1,Potri.T004700.1,Potri.001G163600.1,Potri.001G167300.1,Potri.002G256300.1,Potri.003G067000.1,Potri.003G071800.1,Potri.005G145300.1,Potri.014G018900.1,Potri.014G074600.1,Potri.001G002200.1,Potri.001G450600.1,Potri.001G455800.1,Potri.001G468800.1,Potri.001G468900.1,Potri.001G469000.1,Potri.002G120400.1,Potri.003G120100.1,Pot…	PZI000530,PZI004346,PZI007894,PZI008600,PZI008601,PZI008602,PZI008603,PZI008604,PZI011968,PZI011969,PZI011970,PZI012432,PZI012433,PZI012440,PZI012823,PZI014254,PZI014768,PZI014769,PZI024010,PZI000838,PZI003662,PZI010708,PZI013778,PZI016510,PZI001159,PZI003663,PZI005702,PZI011791,PZI013316,PZI016478,PZI016481,PZI023934,PZI000948,PZI008852,PZI007743,PZI013421,PZI013427,PZI013420,PZI020783,PZI023813…	Sb01g026900.1,Sb01g031090.1,Sb01g049280.1,Sb02g020470.1,Sb04g032460.1,Sb06g025100.1,Sb06g025110.1,Sb08g002720.1,Sb08g017330.1,Sb08g017490.1,Sb09g018380.1,Sb01g007310.1,Sb01g013970.1,Sb01g047390.1,Sb02g025810.1,Sb04g034980.1,Sb06g002950.1,Sb07g022170.1,Sb01g000350.1,Sb01g023190.1,Sb01g041350.1,Sb02g027810.1,Sb02g030760.1,Sb03g032240.1,Sb03g033440.1,Sb03g037010.1,Sb04g006740.1,Sb04g034950.1,Sb05g02…	Spipo0001S49960.1,Spipo0007S33230.1,Spipo0021S28170.1,Spipo0027S02520.1,Spipo0027S02660.1,Spipo0027S02760.1,Spipo0031S04250.1,Spipo0035S08100.1,Spipo0001S68200.1,Spipo0010S02290.1,Spipo0010S05080.1,Spipo0010S05120.1,Spipo0016S14320.1,Spipo0026S12240.1,Spipo0001S32690.1,Spipo0004S49360.1,Spipo0005S24230.1,Spipo0017S18690.1,Spipo0020S25200.1,Spipo0021S10960.1,Spipo0025S00010.1,Spipo0028S00040.1,Spi…	GSVIVT01019901001,GSVIVT01027586001,GSVIVT01002783001,GSVIVT01006968001,GSVIVT01006970001,GSVIVT01006972001,GSVIVT01006973001,GSVIVT01009968001,GSVIVT01010668001,GSVIVT01010670001,GSVIVT01014788001,GSVIVT01015069001,GSVIVT01016439001,GSVIVT01016443001,GSVIVT01016446001,GSVIVT01016447001,GSVIVT01016448001,GSVIVT01016449001,GSVIVT01016451001,GSVIVT01016452001,GSVIVT01016455001,GSVIVT01016456001,GSV…
Cluster21	Hexose carrier protein	transmembrane transport ; transport ; establishment of localization	Sugar/inositol transporter ; Sugar transporter, conserved site ; Major facilitator, sugar transporter-like	Aco006734.1,Aco007397.1,Aco009133.1,Aco014002.1,Aco014415.1,Aco016897.1,Aco021163.1,Aco024297.1,Aco026103.1,Aco026106.1,Aco027220.1,Aco028869.1,Aco007400.1,Aco008491.1,Aco011682.1,Aco014729.1,Aco018637.1,Aco014753.1	evm.model.AsparagusV1_03.1480,evm.model.AsparagusV1_04.454,evm.model.AsparagusV1_05.1950,evm.model.AsparagusV1_05.565,evm.model.AsparagusV1_06.275,evm.model.AsparagusV1_07.3721,evm.model.AsparagusV1_08.2761,evm.model.AsparagusV1_08.335,evm.model.AsparagusV1_08.804,evm.model.AsparagusV1_09.1640,evm.model.AsparagusV1_08.1210	Ash001551,Ash003074,Ash004220,Ash004950,Ash005609,Ash006095,Ash007141,Ash010611,Ash010613,Ash010630,Ash012044,Ash012045,Ash013115,Ash014562,Ash014563,Ash015560,Ash015561,Ash018169,Ash019757	AT1G07340.1,AT1G11260.1,AT1G34580.1,AT1G50310.1,AT1G77210.1,AT3G05960.1,AT3G19930.1,AT3G19940.1,AT4G02050.1,AT4G21480.1,AT5G23270.1,AT5G26250.1,AT5G26340.1,AT5G61520.1	evm_27.TU.AmTr_v1.0_scaffold00003.436,evm_27.TU.AmTr_v1.0_scaffold00026.43,evm_27.TU.AmTr_v1.0_scaffold00029.36,evm_27.TU.AmTr_v1.0_scaffold00038.95,evm_27.TU.AmTr_v1.0_scaffold00038.98,evm_27.TU.AmTr_v1.0_scaffold00056.25,evm_27.TU.AmTr_v1.0_scaffold00103.41,evm_27.TU.AmTr_v1.0_scaffold00111.35,evm_27.TU.AmTr_v1.0_scaffold00111.36	Bradi1g14150.1,Bradi1g24820.1,Bradi1g37000.1,Bradi1g54320.1,Bradi1g59420.1,Bradi1g69710.1,Bradi1g78400.1,Bradi2g12840.1,Bradi2g41440.1,Bradi3g04580.1,Bradi3g15510.1,Bradi3g33390.1,Bradi3g46620.1,Bradi3g46640.1,Bradi4g14710.1,Bradi4g16060.1,Bradi4g27540.1,Bradi4g27560.1,Bradi4g28000.1,Bradi4g30290.1,Bradi5g12020.1,Bradi5g12030.1,Bradi5g12040.1,Bradi5g12050.1,Bradi5g12060.1,Bradi5g12070.1	Dca004897,Dca005657,Dca005658,Dca008720,Dca008722,Dca011352,Dca014414,Dca014418,Dca015815,Dca008542,Dca008544,Dca016625,Dca016624	Gel003630,Gel010100,Gel010481,Gel014435,Gel016210,Gel011204,Gel017678,Gel011203	GSMUA_Achr10P04830_001,GSMUA_Achr11P09570_001,GSMUA_Achr11P11950_001,GSMUA_Achr11P25780_001,GSMUA_Achr11P25990_001,GSMUA_Achr1P06040_001,GSMUA_Achr2P10700_001,GSMUA_Achr2P14120_001,GSMUA_Achr3P06440_001,GSMUA_Achr3P06460_001,GSMUA_Achr4P03620_001,GSMUA_Achr4P23820_001,GSMUA_Achr4P29880_001,GSMUA_Achr5P26540_001,GSMUA_Achr6P22680_001,GSMUA_Achr6P36920_001,GSMUA_Achr7P06560_001,GSMUA_Achr7P27070_00…	Os01t0567500-01,Os01t0567600-00,Os02t0160400-01,Os03t0101300-02,Os03t0218400-01,Os03t0594400-01,Os04t0453200-01,Os06t0141100-00,Os07t0106200-02,Os07t0131600-01,Os07t0206600-01,Os07t0559700-00,Os08t0178200-02,Os09t0268300-02,Os09t0297300-00,Os09t0322000-01,Os09t0416200-01,Os10t0561300-01,Os11t0594000-01,Os02t0573500-01,Os02t0574100-01,Os04t0452600-00,Os04t0452700-01,Os04t0453400-02,Os04t0454200-01…	PAXXG045690-mRNA1,PAXXG054550-mRNA1,PAXXG056430-mRNA1,PAXXG056450-mRNA1,PAXXG090300-mRNA1,PAXXG094040-mRNA1,PAXXG094060-mRNA1,PAXXG202770-mRNA1,PAXXG211970-mRNA1,PAXXG212060-mRNA1,PAXXG270300-mRNA1,PAXXG321030-mRNA1,PAXXG328390-mRNA1,PAXXG328410-mRNA1,PAXXG353150-mRNA1,PAXXG384530-mRNA1,PAXXG226170-mRNA1	PDK_30s1044071g001,PDK_30s1082651g001,PDK_30s1140161g001,PDK_30s65509162g004,PDK_30s65509630g001,PDK_30s669801g003,PDK_30s708451g002,PDK_30s758961g003,PDK_30s777551g001,PDK_30s904701g007,PDK_30s992641g002	Peq001529,Peq004505,Peq006683,Peq006786,Peq006787,Peq007519,Peq008042,Peq010877,Peq016091,Peq016093,Peq018609,Peq018902,Peq021026,Peq024303,Peq021027	PGU013725,PGU015491,PGU015959,PGU016343,PGU017493,PGU020676,PGU021689,PGU021690,PGU012646,PGU013579,PGU016305	Potri.001G110400.1,Potri.001G248900.1,Potri.001G253800.1,Potri.002G095900.1,Potri.002G096000.1,Potri.003G121300.1,Potri.004G033600.1,Potri.004G101900.1,Potri.004G109700.1,Potri.004G233500.1,Potri.005G090700.1,Potri.006G189100.2,Potri.007G072800.1,Potri.007G073800.1,Potri.007G073900.1,Potri.008G150700.1,Potri.008G150800.1,Potri.008G150900.1,Potri.008G151100.1,Potri.009G042900.1,Potri.009G048500.1,…	PZI000923,PZI005102,PZI005335,PZI009301,PZI009741,PZI011618,PZI014918,PZI016882,PZI016885,PZI016887,PZI019253,PZI019760,PZI021378,PZI021877,PZI000600,PZI000601,PZI000603	Sb01g016730.1,Sb01g029030.1,Sb01g042690.1,Sb01g050580.1,Sb02g000650.1,Sb02g006150.1,Sb02g024690.1,Sb02g036310.1,Sb03g025600.1,Sb04g004210.1,Sb04g023710.1,Sb04g036140.1,Sb05g023140.1,Sb06g000520.1,Sb06g018540.1,Sb06g018590.1,Sb06g018600.1,Sb06g018630.1,Sb07g004950.1,Sb10g002770.1,Sb06g018610.1	Spipo0001S55030.1,Spipo0013S02130.1,Spipo0021S10150.1,Spipo1625S00010.1,Spipo0024S22040.1,Spipo0024S22120.1	GSVIVT01000851001,GSVIVT01000853001,GSVIVT01001036001,GSVIVT01003181001,GSVIVT01009024001,GSVIVT01015332001,GSVIVT01016148001,GSVIVT01017935001,GSVIVT01017937001,GSVIVT01031077001,GSVIVT01036439001,GSVIVT01036440001
Cluster27	Receptor-like protein kinase	protein phosphorylation；protein kinase activity ; ATP binding	Malectin-like carbohydrate-binding domain ; Serine-threonine/tyrosine-protein kinase, catalytic domain ; Protein kinase, ATP binding site	Aco001484.1,Aco005072.1,Aco008525.1,Aco010993.1,Aco014392.1,Aco014821.1,Aco018550.1,Aco018669.1,Aco002557.1,Aco016615.1	evm.model.AsparagusV1_01.1845,evm.model.AsparagusV1_03.2112,evm.model.AsparagusV1_03.2233,evm.model.AsparagusV1_04.2450,evm.model.AsparagusV1_05.372,evm.model.AsparagusV1_06.1931,evm.model.AsparagusV1_07.320,evm.model.AsparagusV1_07.733,evm.model.AsparagusV1_07.1654	Ash000485,Ash000486,Ash001426,Ash004717,Ash008327,Ash008334,Ash008507,Ash009433,Ash012313,Ash013185,Ash016953,Ash019641	AT1G30570.1,AT2G21480.1,AT2G23200.1,AT2G39360.1,AT3G04690.1,AT3G46290.1,AT3G51550.1,AT4G39110.1,AT5G24010.1,AT5G28680.1,AT5G38990.1,AT5G39000.1,AT5G54380.1,AT5G59700.1,AT5G61350.1,AT5G39030.1	evm_27.TU.AmTr_v1.0_scaffold00001.334,evm_27.TU.AmTr_v1.0_scaffold00001.335,evm_27.TU.AmTr_v1.0_scaffold00003.355,evm_27.TU.AmTr_v1.0_scaffold00016.362,evm_27.TU.AmTr_v1.0_scaffold00024.19,evm_27.TU.AmTr_v1.0_scaffold00045.60,evm_27.TU.AmTr_v1.0_scaffold00077.136,evm_27.TU.AmTr_v1.0_scaffold00080.56,evm_27.TU.AmTr_v1.0_scaffold00092.136	Bradi1g07942.1,Bradi1g49510.1,Bradi1g58290.1,Bradi1g59210.1,Bradi1g63320.1,Bradi1g66160.1,Bradi1g76920.1,Bradi2g08930.1,Bradi2g31490.1,Bradi2g31540.1,Bradi2g34700.1,Bradi2g62060.1,Bradi5g22040.1,Bradi5g19680.1	Dca000268,Dca005418,Dca006025,Dca011367,Dca014836,Dca016293,Dca020105,Dca020752,Dca021884,Dca021930	Gel000235,Gel002064,Gel007772,Gel008295,Gel010604,Gel010930,Gel011926,Gel005484	GSMUA_Achr10P01780_001,GSMUA_Achr11P09540_001,GSMUA_Achr11P24550_001,GSMUA_Achr4P09870_001,GSMUA_Achr4P32700_001,GSMUA_Achr7P20760_001,GSMUA_Achr8P01710_001,GSMUA_Achr8P02090_001,GSMUA_Achr9P02870_001,GSMUA_Achr9P04140_001,GSMUA_Achr9P04860_001,GSMUA_AchrUn_randomP22210_001,GSMUA_Achr11P20760_001,GSMUA_Achr3P09730_001,GSMUA_Achr7P03470_001,GSMUA_Achr10P01750_001,GSMUA_Achr11P16040_001,GSMUA_Achr8…	Os01t0155500-01,Os01t0253000-01,Os01t0769700-01,Os03t0124200-01,Os03t0281500-01,Os03t0333200-01,Os03t0759600-00,Os04t0619600-03,Os05t0280700-01,Os05t0317700-01,Os05t0317900-01,Os05t0318700-02,Os06t0126250-00,Os06t0334300-01,Os07t0147600-03,Os10t0534500-02,Os05t0318600-01,Os04t0586500-01	PAXXG016960-mRNA1,PAXXG027130-mRNA1,PAXXG037530-mRNA1,PAXXG077350-mRNA1,PAXXG102680-mRNA1,PAXXG114240-mRNA1,PAXXG139010-mRNA1,PAXXG142640-mRNA1	PDK_30s65509158g003,PDK_30s684041g001,PDK_30s693111g004,PDK_30s739401g001,PDK_30s749151g004,PDK_30s790611g013,PDK_30s791221g001,PDK_30s804481g003,PDK_30s808101g002,PDK_30s987871g001,PDK_30s995431g001,PDK_30s696871g003	Peq001399,Peq004488,Peq005604,Peq011590,Peq012072,Peq013542,Peq016520,Peq017022,Peq020962,Peq025135	PGU003586,PGU007727,PGU009521,PGU010150,PGU013169,PGU015082,PGU022718	Potri.001G234200.1,Potri.001G405500.1,Potri.001G467000.1,Potri.004G079700.1,Potri.004G158700.1,Potri.005G055200.1,Potri.005G140400.1,Potri.005G143200.1,Potri.005G143400.2,Potri.005G143500.1,Potri.005G143600.1,Potri.005G143700.1,Potri.005G144100.1,Potri.005G144200.1,Potri.006G110000.1,Potri.008G105500.1,Potri.009G026600.1,Potri.009G120400.1,Potri.010G140000.1,Potri.010G145600.1,Potri.010G213200.1,…	PZI002389,PZI008379,PZI008901,PZI017652,PZI020543,PZI021241,PZI021351,PZI021645,PZI021722,PZI021723,PZI022476,PZI022481,PZI023833	Sb01g007450.1,Sb01g036260.1,Sb01g039000.1,Sb01g048920.1,Sb02g002840.1,Sb03g005510.1,Sb03g009660.1,Sb06g028840.1,Sb06g029710.1,Sb09g004680.1,Sb09g009320.1,Sb10g001580.1,Sb10g025840.1,Sb06g026735.1	Spipo0001S65170.1,Spipo0004S40740.1,Spipo0008S46710.1,Spipo0011S42470.1,Spipo0015S31670.1,Spipo0015S31820.1,Spipo0031S05650.1,Spipo0045S00880.1,Spipo1259S00010.1	GSVIVT01000200001,GSVIVT01000210001,GSVIVT01000211001,GSVIVT01000212001,GSVIVT01021662001,GSVIVT01025061001,GSVIVT01032879001,GSVIVT01032888001,GSVIVT01034992001,GSVIVT01032883001
Cluster32	Peptide transporter	oligopeptide transport ; peptide transport ; amide transport；transporter activity；membrane	PTR2 family proton/oligopeptide symporter, conserved site ; Proton-dependent oligopeptide transporter family ; Major facilitator superfamily domain	Aco017280.1,Aco011126.1,Aco023794.1,Aco023796.1,Aco013386.1,Aco013388.1,Aco014115.1,Aco025177.1,Aco017009.1,Aco028726.1	evm.model.AsparagusV1_02.36,evm.model.AsparagusV1_04.171,evm.model.AsparagusV1_04.172,evm.model.AsparagusV1_05.387,evm.model.AsparagusV1_07.2014,evm.model.AsparagusV1_07.412,evm.model.AsparagusV1_08.1479,evm.model.AsparagusV1_08.1480,evm.model.AsparagusV1_08.3571,evm.model.AsparagusV1_10.1905,evm.model.AsparagusV1_07.36	Ash007890,Ash009703,Ash011534,Ash000083,Ash004537,Ash006226	AT1G62200.1,AT2G02040.1,AT3G54140.1,AT5G01180.1,AT2G02020.1,AT2G40460.1,AT5G46040.1,AT5G46050.1	evm_27.TU.AmTr_v1.0_scaffold00024.100,evm_27.TU.AmTr_v1.0_scaffold00024.101,evm_27.TU.AmTr_v1.0_scaffold00024.97,evm_27.TU.AmTr_v1.0_scaffold00029.319,evm_27.TU.AmTr_v1.0_scaffold00029.322,evm_27.TU.AmTr_v1.0_scaffold00036.136,evm_27.TU.AmTr_v1.0_scaffold00067.156,evm_27.TU.AmTr_v1.0_scaffold00067.190,evm_27.TU.AmTr_v1.0_scaffold00067.196,evm_27.TU.AmTr_v1.0_scaffold00256.1,evm_27.TU.AmTr_v1.0_sc…	Bradi1g10490.1,Bradi1g21010.1,Bradi1g22087.1,Bradi1g25460.1,Bradi1g34610.1,Bradi1g59840.1,Bradi1g68820.2,Bradi1g68830.1,Bradi1g68837.1,Bradi1g68850.1,Bradi1g68860.2,Bradi1g72910.1,Bradi2g02822.1,Bradi3g34590.1,Bradi3g39040.1,Bradi4g17950.1,Bradi5g01737.1,Bradi1g75820.1,Bradi2g30380.1,Bradi3g28400.1,Bradi3g28410.1,Bradi3g28417.1,Bradi2g30437.1,Bradi2g43917.1,Bradi3g34600.1,Bradi3g52427.1,Bradi5g20…	Dca000307,Dca000557,Dca008814,Dca009909,Dca000813,Dca009626,Dca016042,Dca017755,Dca022738,Dca017342	Gel001501,Gel002086,Gel010690,Gel000439,Gel011763,Gel016995	GSMUA_Achr7P16570_001,GSMUA_Achr10P13850_001,GSMUA_Achr11P02570_001,GSMUA_Achr11P06560_001,GSMUA_Achr3P09870_001,GSMUA_Achr3P17650_001,GSMUA_Achr5P12930_001,GSMUA_Achr6P06340_001,GSMUA_Achr6P15050_001,GSMUA_Achr6P15110_001,GSMUA_Achr6P23640_001,GSMUA_Achr9P29100_001,GSMUA_AchrUn_randomP14070_001,GSMUA_Achr5P03690_001	Os01t0902700-01,Os02t0699000-01,Os03t0235700-01,Os03t0719900-02,Os04t0597600-01,Os04t0597800-01,Os06t0705700-01,Os06t0706100-00,Os07t0100600-01,Os07t0603800-01,Os10t0109900-00,Os10t0111700-01,Os10t0370700-01,Os10t0579600-01,Os03t0138700-01,Os10t0469900-01,Os10t0470700-01,Os01t0902800-00,Os06t0705600-00,Os10t0579800-01,Os10t0112500-00,Os10t0111300-01	PAXXG035120-mRNA1,PAXXG073480-mRNA1,PAXXG074740-mRNA1,PAXXG074750-mRNA1,PAXXG074760-mRNA1,PAXXG078890-mRNA1,PAXXG125510-mRNA1,PAXXG144230-mRNA1,PAXXG146430-mRNA1,PAXXG243220-mRNA1,PAXXG260860-mRNA1,PAXXG028660-mRNA1	PDK_30s1047941g002,PDK_30s670131g003,PDK_30s707661g010,PDK_30s707661g011,PDK_30s740291g003,PDK_30s740291g004,PDK_30s740291g005,PDK_30s971631g001,PDK_30s681141g007,PDK_30s681141g008,PDK_30s685001g001,PDK_30s964741g007,PDK_30s1077331g001,PDK_30s739001g001	Peq003065,Peq007381,Peq009821,Peq015594,Peq000514,Peq007244,Peq007245,Peq007246,Peq007358,Peq007361,Peq022245,Peq025441	PGU005245,PGU005246,PGU008461,PGU009709,PGU010922,PGU011466,PGU015137,PGU017755	Potri.001G248600.2,Potri.006G096800.1,Potri.009G042400.1,Potri.010G100200.1,Potri.011G120000.1,Potri.016G111800.1,Potri.016G111900.1,Potri.002G029200.1,Potri.002G258700.1,Potri.002G258900.1,Potri.008G170100.1,Potri.010G068100.1,Potri.019G055800.1,Potri.005G233500.1	PZI010025,PZI010026,PZI010027,PZI013453,PZI021938,PZI000545,PZI002092,PZI002814,PZI002815,PZI002833,PZI002834,PZI002835,PZI006578,PZI006579,PZI006721,PZI007128,PZI010449,PZI002812	Sb01g027740.1,Sb02g038680.1,Sb06g027310.1,Sb01g009890.1,Sb01g009900.1,Sb01g019630.1,Sb01g019640.1,Sb01g027040.1,Sb01g027250.1,Sb01g027280.1,Sb01g027290.1,Sb01g027300.1,Sb01g041710.1,Sb01g041730.1,Sb01g047690.1,Sb02g000260.1,Sb03g006420.1,Sb03g043020.1,Sb09g016180.1,Sb01g027050.1,Sb01g027320.1,Sb01g041720.1,Sb01g027730.1	Spipo0017S01830.1,Spipo0031S01280.1,Spipo0035S07200.1	GSVIVT01024796001,GSVIVT01027876001,GSVIVT01028391001,GSVIVT01028392001,GSVIVT01032716001,GSVIVT01034004001,GSVIVT01011563001
Cluster41	NSP-INTERACTING KINASE	protein phosphorylation ; phosphorylation ; protein modification process;protein kinase activity ; phosphotransferase activity, alcohol group as acceptor ; kinase activity	Leucine-rich repeat-containing N-terminal, plant-type ; Leucine-rich repeat ; Protein kinase, ATP binding site	Aco001161.1,Aco003044.1,Aco004078.1,Aco004119.1,Aco009586.1,Aco010705.1,Aco027090.1,Aco027389.1,Aco004315.1	evm.model.AsparagusV1_01.2661,evm.model.AsparagusV1_01.586,evm.model.AsparagusV1_03.1728,evm.model.AsparagusV1_03.244,evm.model.AsparagusV1_05.2272,evm.model.AsparagusV1_05.2587,evm.model.AsparagusV1_06.1281,evm.model.AsparagusV1_06.554,evm.model.AsparagusV1_07.2588,evm.model.AsparagusV1_07.3495,evm.model.AsparagusV1_08.2239	Ash003654,Ash003886,Ash010462,Ash015784,Ash015795,Ash002928	AT1G34210.1,AT1G60800.1,AT1G71830.1,AT2G13790.1,AT2G13800.1,AT2G23950.1,AT3G25560.3,AT4G30520.1,AT4G33430.2,AT5G10290.1,AT5G16000.1,AT5G45780.1,AT5G63710.1,AT5G65240.2	evm_27.TU.AmTr_v1.0_scaffold00006.234,evm_27.TU.AmTr_v1.0_scaffold00010.295,evm_27.TU.AmTr_v1.0_scaffold00019.81,evm_27.TU.AmTr_v1.0_scaffold00038.145,evm_27.TU.AmTr_v1.0_scaffold00085.109,evm_27.TU.AmTr_v1.0_scaffold00157.36,evm_27.TU.AmTr_v1.0_scaffold00170.10	Bradi1g10950.1,Bradi1g43690.1,Bradi2g04420.1,Bradi3g09060.1,Bradi3g10397.1,Bradi3g15660.1,Bradi3g36797.1,Bradi3g46747.1,Bradi3g56250.1,Bradi4g14000.1,Bradi5g12227.1	Dca001731,Dca001900,Dca001979,Dca004697,Dca007800,Dca013219,Dca016730,Dca017032,Dca017134,Dca019649	Gel001610,Gel008144,Gel009635,Gel010059,Gel012489,Gel012773,Gel015136	GSMUA_Achr10P18960_001,GSMUA_Achr10P25810_001,GSMUA_Achr1P09620_001,GSMUA_Achr1P16110_001,GSMUA_Achr2P14850_001,GSMUA_Achr2P22230_001,GSMUA_Achr2P23200_001,GSMUA_Achr3P04810_001,GSMUA_Achr3P06260_001,GSMUA_Achr3P28140_001,GSMUA_Achr6P00440_001,GSMUA_Achr6P08840_001,GSMUA_Achr7P06010_001,GSMUA_Achr7P11620_001,GSMUA_Achr7P17210_001,GSMUA_Achr8P23480_001,GSMUA_Achr9P13420_001,GSMUA_Achr9P14620_001,G…	Os01t0171000-01,Os02t0236100-01,Os02t0283800-01,Os04t0457800-01,Os06t0225300-01,Os06t0274500-01,Os08t0174700-01,Os08t0176200-01,Os08t0442700-01,Os11t0607200-01	PAXXG016250-mRNA1,PAXXG053230-mRNA1,PAXXG055110-mRNA1,PAXXG060070-mRNA1,PAXXG111120-mRNA1,PAXXG159720-mRNA1,PAXXG210750-mRNA1,PAXXG233390-mRNA1,PAXXG239240-mRNA1,PAXXG281170-mRNA1	PDK_30s1041511g002,PDK_30s1049741g001,PDK_30s6550926g011,PDK_30s65509510g001,PDK_30s726061g003,PDK_30s831771g002,PDK_30s883291g001,PDK_30s914991g002,PDK_30s972401g001,PDK_30s723361g001	Peq000310,Peq003021,Peq003385,Peq005361,Peq006103,Peq008859,Peq010260,Peq018791,Peq020818,Peq021082	PGU003205,PGU003378,PGU003640,PGU003694,PGU008543,PGU014814,PGU014855,PGU019641	Potri.001G206700.1,Potri.001G306000.1,Potri.003G023000.1,Potri.004G059100.2,Potri.004G108200.1,Potri.005G074200.2,Potri.005G083300.1,Potri.006G179400.1,Potri.007G082400.1,Potri.007G094500.1,Potri.008G110300.1,Potri.008G188800.4,Potri.010G043200.1,Potri.010G134100.1,Potri.011G068700.1,Potri.013G117200.1,Potri.017G108000.1,Potri.018G101300.1,Potri.019G001800.1,Potri.019G087700.1	PZI003464,PZI006465,PZI006476,PZI006816,PZI010279,PZI010280,PZI010372,PZI017045,PZI020945,PZI021848,PZI021849,PZI021856,PZI023009,PZI024409	Sb01g010820.1,Sb03g004450.1,Sb04g008570.1,Sb04g011060.1,Sb04g023810.1,Sb04g029170.1,Sb05g024090.1,Sb06g018760.1,Sb07g004750.1,Sb07g021820.1,Sb10g010010.1	Spipo0009S31020.1,Spipo0010S44440.1,Spipo0025S05310.1,Spipo0130S00110.1,Spipo0173S00010.1	GSVIVT01001600001,GSVIVT01002223001,GSVIVT01010159001,GSVIVT01013787001,GSVIVT01021240001,GSVIVT01022209001,GSVIVT01023710001,GSVIVT01029797001,GSVIVT01029798001,GSVIVT01029816001,GSVIVT01036495001
Cluster53	Oligopeptide transporter	transmembrane transport ; transport ; establishment of localization	Tetrapeptide transporter, OPT1/isp4 ; Oligopeptide transporter, OPT superfamily	Aco000880.1,Aco003065.1,Aco003069.1,Aco004824.1,Aco009424.1,Aco012966.1,Aco012967.1,Aco017306.1,Aco019098.1,Aco021190.1	evm.model.AsparagusV1_01.260,evm.model.AsparagusV1_01.537,evm.model.AsparagusV1_08.1976,evm.model.AsparagusV1_08.2045,evm.model.AsparagusV1_08.420,evm.model.AsparagusV1_10.99	Ash008022,Ash009567,Ash010226,Ash011066,Ash014095,Ash015208,Ash017882	AT1G09930.1,AT4G10770.1,AT4G16370.1,AT4G26590.1,AT4G27730.1,AT5G53510.1,AT5G53520.1,AT5G55930.1,AT5G64410.1	evm_27.TU.AmTr_v1.0_scaffold00041.85,evm_27.TU.AmTr_v1.0_scaffold00041.87,evm_27.TU.AmTr_v1.0_scaffold00041.90,evm_27.TU.AmTr_v1.0_scaffold00041.94,evm_27.TU.AmTr_v1.0_scaffold00046.139,evm_27.TU.AmTr_v1.0_scaffold00047.12,evm_27.TU.AmTr_v1.0_scaffold00061.219,evm_27.TU.AmTr_v1.0_scaffold03508.1	Bradi1g08420.1,Bradi1g49470.1,Bradi1g49620.1,Bradi3g20710.1,Bradi3g39077.1,Bradi3g52290.1,Bradi5g20190.1	Dca001783,Dca002219,Dca002386,Dca009308,Dca009833,Dca015126,Dca017505,Dca017989,Dca018586,Dca020126	Gel008058,Gel008119,Gel009552,Gel010965,Gel014352,Gel016862	GSMUA_Achr10P18540_001,GSMUA_Achr1P18700_001,GSMUA_Achr1P19220_001,GSMUA_Achr1P19230_001,GSMUA_Achr1P19240_001,GSMUA_Achr1P19250_001,GSMUA_Achr3P12450_001,GSMUA_Achr4P21580_001,GSMUA_Achr4P32990_001,GSMUA_Achr6P00020_001,GSMUA_Achr6P00520_001,GSMUA_Achr6P10960_001,GSMUA_Achr7P05830_001,GSMUA_Achr8P14690_001	Os01t0630200-00,Os02t0695800-01,Os03t0751100-01,Os04t0594800-01,Os06t0125400-00,Os06t0125500-02,Os06t0127700-01,Os08t0320200-02,Os08t0492000-01	PAXXG025340-mRNA1,PAXXG025350-mRNA1,PAXXG051510-mRNA1,PAXXG062900-mRNA1,PAXXG065930-mRNA1,PAXXG074260-mRNA1,PAXXG131540-mRNA1,PAXXG176460-mRNA1,PAXXG247020-mRNA1,PAXXG254020-mRNA1,PAXXG349400-mRNA1	PDK_30s773571g001,PDK_30s810661g002,PDK_30s821311g001,PDK_30s857841g002,PDK_30s967231g001	Peq001673,Peq004771,Peq007281,Peq011439,Peq018140,Peq018800,Peq020432,Peq022792,Peq024170	PGU004170,PGU005857,PGU006203,PGU010309,PGU012480,PGU013080,PGU013306,PGU016464,PGU021879	Potri.001G369700.1,Potri.001G370100.1,Potri.002G109300.1,Potri.003G145500.1,Potri.005G150400.1,Potri.006G003700.1,Potri.006G006000.1,Potri.007G056900.1,Potri.009G079500.1,Potri.012G019500.1,Potri.012G019700.1,Potri.016G004800.1,Potri.016G006500.1	PZI000576,PZI001833,PZI001845,PZI004463,PZI004464,PZI011756,PZI011760,PZI011762,PZI013886,PZI015603,PZI018963,PZI023097,PZI023099,PZI023101,PZI023102,PZI023112	Sb01g007880.1,Sb01g007900.1,Sb04g031070.1,Sb04g031080.1,Sb04g038240.1,Sb06g027230.1,Sb07g028740.1,Sb10g001530.1,Sb10g001670.1	Spipo0001S58090.1,Spipo0001S86310.1,Spipo0012S05700.1,Spipo0017S21330.1,Spipo0017S21350.1,Spipo0020S27060.1,Spipo0020S27140.1	GSVIVT01005133001,GSVIVT01007176001,GSVIVT01009222001,GSVIVT01009223001,GSVIVT01009224001,GSVIVT01014720001,GSVIVT01014721001,GSVIVT01014724001,GSVIVT01018764001,GSVIVT01019633001,GSVIVT01038513001,GSVIVT01038599001
Cluster85	Premnaspirodiene oxygenase	oxidation-reduction process ; single-organism metabolic process ; single-organism process；iron ion binding ; oxidoreductase activity, acting on paired donors, with incorporation or reduction of molecular oxygen ; heme binding	Cytochrome P450, conserved site ; Cytochrome P450, E-class, group I ; Cytochrome P450	Aco004206.1,Aco022423.1,Aco022426.1	evm.model.AsparagusV1_03.2863,evm.model.AsparagusV1_03.2884,evm.model.AsparagusV1_05.2590,evm.model.AsparagusV1_08.2827,evm.model.AsparagusV1_08.502,evm.model.AsparagusV1_01.3434	Ash018869,Ash018871,Ash013001,Ash018870,Ash018868	NA	evm_27.TU.AmTr_v1.0_scaffold00174.10,evm_27.TU.AmTr_v1.0_scaffold00181.34,evm_27.TU.AmTr_v1.0_scaffold00047.120,evm_27.TU.AmTr_v1.0_scaffold00047.191,evm_27.TU.AmTr_v1.0_scaffold00047.119	Bradi1g09160.1,Bradi1g11850.1,Bradi2g26490.1,Bradi3g06240.1,Bradi3g06330.1,Bradi3g06300.1,Bradi3g06320.1,Bradi3g06340.1,Bradi4g04940.1,Bradi3g35007.1,Bradi5g21447.1,Bradi4g38290.1	Dca000337,Dca000650,Dca008272,Dca012677,Dca023549	Gel004914,Gel004915,Gel005307,Gel007411,Gel014637,Gel017201,Gel017548,Gel017635,Gel004830,Gel005553,Gel005558	GSMUA_Achr6P30710_001,GSMUA_Achr9P26660_001,GSMUA_AchrUn_randomP24190_001,GSMUA_Achr6P30720_001,GSMUA_AchrUn_randomP25270_001	Os02t0217400-01,Os09t0275400-01,Os12t0640200-00,Os02t0184700-00,Os02t0184900-01,Os02t0185200-01,Os02t0185300-01,Os02t0185500-00,Os02t0185900-01,Os02t0186200-00,Os04t0178400-01,Os04t0180400-01,Os01t0377000-01,Os02t0186800-00,Os02t0186900-01,Os06t0642200-00,Os11t0635300-00,Os11t0635500-01	PAXXG238750-mRNA1,PAXXG238780-mRNA1,PAXXG238800-mRNA1,PAXXG238830-mRNA1,PAXXG238840-mRNA1,PAXXG053300-mRNA1,PAXXG199880-mRNA1	PDK_30s761511g001,PDK_30s953861g001	Peq006095,Peq018192,Peq014000,Peq014002,Peq018189,Peq006036	PGU010699,PGU010700,PGU010701,PGU013191,PGU013192,PGU017997	Potri.001G362600.1,Potri.001G363100.1,Potri.001G364600.1,Potri.001G364900.1,Potri.001G365400.1,Potri.007G074300.1,Potri.007G074900.1,Potri.007G075000.1,Potri.008G223500.1,Potri.011G130800.1,Potri.T127100.1,Potri.T127200.1,Potri.T127300.1,Potri.001G362500.1,Potri.001G362800.1,Potri.001G363800.1,Potri.001G363900.1,Potri.001G365100.1,Potri.001G365300.1,Potri.001G363000.1,Potri.001G363600.1,Potri.015…	PZI009315,PZI009317,PZI009319,PZI009321,PZI009322,PZI009324,PZI009325,PZI021390,PZI021392,PZI021393,PZI009327	Sb01g031610.1,Sb08g003380.1,Sb08g003390.1,Sb08g003400.1,Sb04g005760.1,Sb04g005770.1,Sb04g005780.1,Sb04g005850.1,Sb10g025110.1,Sb01g032600.1,Sb02g007540.1,Sb05g026850.1,Sb06g001030.1	Spipo0002S21160.1	GSVIVT01022459001,GSVIVT01037975001,GSVIVT01037987001
Cluster88	acyl-activating enzyme	metabolic process；catalytic activity	AMP-binding enzyme, C-terminal domain ; AMP-dependent synthetase/ligase ; AMP-binding, conserved site	Aco001797.1,Aco002533.1,Aco011853.1,Aco012998.1,Aco018358.1,Aco030807.1,Aco010645.1	evm.model.AsparagusV1_01.1076,evm.model.AsparagusV1_01.3258,evm.model.AsparagusV1_01.3389,evm.model.AsparagusV1_02.123,evm.model.AsparagusV1_03.2440,evm.model.AsparagusV1_04.1371,evm.model.AsparagusV1_04.1372,evm.model.AsparagusV1_07.1313,evm.model.AsparagusV1_07.2363,evm.model.AsparagusV1_10.930,evm.model.AsparagusV1_Unassigned.517	Ash006207,Ash012279,Ash019018	AT1G20560.1,AT1G21530.2,AT1G21540.1,AT1G65880.1,AT1G65890.1,AT1G66120.1,AT1G68270.1,AT1G75960.1,AT1G76290.1,AT1G77240.1,AT2G17650.1,AT3G16910.1,AT5G16340.1,AT5G16370.1	evm_27.TU.AmTr_v1.0_scaffold00044.8,evm_27.TU.AmTr_v1.0_scaffold00047.69,evm_27.TU.AmTr_v1.0_scaffold00057.25,evm_27.TU.AmTr_v1.0_scaffold00090.109	Bradi1g64630.1,Bradi1g64640.1,Bradi1g76147.1,Bradi1g76157.1,Bradi1g76170.1,Bradi1g76430.1,Bradi3g01740.1,Bradi4g37570.1,Bradi5g26000.1	Dca009211,Dca017773,Dca019686,Dca024263	Gel001525,Gel001526,Gel010183,Gel010671,Gel012568	GSMUA_Achr11P22540_001,GSMUA_Achr2P11070_001,GSMUA_Achr3P08270_001,GSMUA_Achr5P18870_001,GSMUA_Achr7P04120_001,GSMUA_Achr9P16600_001	Os01t0342900-01,Os02t0119200-01,Os03t0130100-01,Os03t0133500-01,Os03t0133800-01,Os03t0305000-01,Os03t0305100-01,Os04t0674700-01,Os09t0555800-00	PAXXG026760-mRNA1,PAXXG059020-mRNA1,PAXXG064240-mRNA1,PAXXG228900-mRNA1	PDK_30s1019691g001,PDK_30s711571g001,PDK_30s757071g003,PDK_30s854741g002,PDK_30s858001g007,PDK_30s886402g013,PDK_30s896621g010	Peq002606,Peq005222,Peq015893	PGU002970,PGU007768	Potri.002G010600.1,Potri.004G000300.1,Potri.004G082000.1,Potri.005G099500.1,Potri.005G102900.1,Potri.005G250700.1,Potri.006G036200.1,Potri.006G036300.1,Potri.007G059300.1,Potri.008G108000.1,Potri.013G094100.1,Potri.013G096200.1,Potri.015G148500.1,Potri.016G034800.1,Potri.017G138400.1,Potri.019G067800.1,Potri.019G067900.1,Potri.019G068000.1,Potri.019G068100.1,Potri.T116500.1,Potri.T116700.1	PZI004741,PZI004743,PZI004744,PZI004918,PZI006565,PZI007136,PZI014881	Sb01g037600.1,Sb01g037610.1,Sb01g048050.1,Sb01g048080.1,Sb01g048090.1,Sb01g048390.1,Sb04g001460.1,Sb06g032750.1,Sb10g009600.1,Sb10g009610.1,Sb10g012080.1	Spipo0016S26690.1,Spipo0017S15880.1,Spipo0017S16020.1,Spipo0017S16140.1,Spipo0030S14660.1,Spipo0016S24120.1	GSVIVT01035030001,GSVIVT01035031001,GSVIVT01033207001,GSVIVT01033214001,GSVIVT01035272001,GSVIVT01003829001
Cluster142	Serine carboxypeptidase-like	proteolysis ; protein metabolic process ; organonitrogen compound metabolic process;serine-type carboxypeptidase activity ; carboxypeptidase activity ; serine-type exopeptidase activity	Peptidase S10, serine carboxypeptidase ; Alpha/Beta hydrolase fold	Aco000284.1,Aco013336.1,Aco013337.1,Aco015856.1	evm.model.AsparagusV1_07.2902	Ash012941,Ash004038,Ash004039,Ash009231	AT1G33540.1,AT1G73270.1,AT1G73280.1,AT1G73290.1,AT1G73300.1,AT1G73310.1,AT2G22920.2,AT2G22970.3,AT2G22980.4,AT2G22990.3,AT2G23000.1,AT2G23010.2,AT3G10450.1,AT3G12203.1,AT3G12220.1,AT3G12230.1,AT3G12240.1,AT5G09640.1,AT5G36180.1	evm_27.TU.AmTr_v1.0_scaffold00037.137	Bradi2g41117.1,Bradi4g21570.1,Bradi4g21630.1,Bradi4g39927.1,Bradi4g39940.1,Bradi2g37180.1,Bradi3g21350.1,Bradi3g21550.1,Bradi3g21560.1,Bradi3g21567.1,Bradi3g34610.1,Bradi3g34615.2,Bradi4g04491.1,Bradi4g04477.1	Dca005350,Dca016325,Dca013659,Dca020313	Gel004053,Gel017131,Gel001052	GSMUA_Achr11P22550_001,GSMUA_Achr1P04560_001,GSMUA_Achr3P25740_001,GSMUA_Achr4P01330_001,GSMUA_Achr11P01090_001	Os11t0430000-00,Os11t0431700-01,Os11t0432900-01,Os04t0176400-00,Os10t0101100-01,Os11t0460800-01,Os11t0461000-01,Os11t0643400-00,Os10t0101200-01	PAXXG039680-mRNA1,PAXXG159090-mRNA1,PAXXG080530-mRNA1,PAXXG080540-mRNA1,PAXXG080560-mRNA1,PAXXG080580-mRNA1,PAXXG080600-mRNA1,PAXXG117220-mRNA1,PAXXG080730-mRNA1	PDK_30s706551g002,PDK_30s791541g001	Peq001407,Peq020697,Peq002936,Peq008196	PGU018240,PGU018864,PGU020592	Potri.013G124700.1,Potri.013G124900.1,Potri.001G290800.1,Potri.001G290900.1,Potri.001G291300.1,Potri.001G291700.1,Potri.001G291800.1,Potri.T117600.1	PZI004958,PZI004968,PZI004969,PZI012038,PZI004959,PZI011919,PZI015187	Sb02g010500.1,Sb02g010510.1,Sb01g027540.1,Sb01g027570.1,Sb02g022430.1,Sb06g018070.1	Spipo0001S79260.1	GSVIVT01009319001,GSVIVT01037791001,GSVIVT01037792001,GSVIVT01037793001,GSVIVT01037797001
Cluster152	Cycloartenol synthase	intramolecular transferase activity ; isomerase activity	Squalene cyclase ; Squalene cyclase, N-terminal ; Terpene synthase, conserved site	Aco007483.1,Aco017139.1	evm.model.AsparagusV1_05.3566	Ash011849,Ash016583	AT1G66960.1,AT1G78500.1,AT1G78950.1,AT1G78955.1,AT1G78960.1,AT1G78970.2,AT2G07050.1,AT3G29255.1,AT3G45130.1,AT4G15340.1,AT4G15370.1,AT5G36150.1,AT5G42600.1,AT5G48010.2	evm_27.TU.AmTr_v1.0_scaffold00025.279	Bradi1g17890.1,Bradi1g42000.1,Bradi3g03467.1,Bradi3g03490.1,Bradi3g03497.1,Bradi3g18140.1,Bradi3g22786.1,Bradi3g22802.1	Dca024122	Gel005136	GSMUA_Achr7P15790_001	Os02t0139500-02,Os02t0139700-01,Os02t0140200-01,Os02t0140400-01,Os08t0223900-00,Os11t0189600-01,Os11t0285000-01,Os11t0286800-01,Os11t0562100-01	PAXXG060920-mRNA1	PDK_30s1072241g001,PDK_30s1111891g001	Peq000675	PGU015127	Potri.001G049100.1,Potri.001G049200.1,Potri.004G015600.1,Potri.004G132500.1,Potri.006G079100.1,Potri.006G079200.1,Potri.006G079300.1,Potri.007G002100.1,Potri.007G002200.1,Potri.007G002500.1,Potri.011G085000.1,Potri.014G001300.1,Potri.014G001400.1,Potri.014G001500.1,Potri.014G002400.1,Potri.014G002500.1,Potri.014G002600.1,Potri.018G148800.4,Potri.019G079200.1,Potri.T126100.1	PZI013351,PZI013353,PZI013355,PZI019095,PZI020186	Sb04g003190.1,Sb04g003200.1,Sb04g003210.1,Sb04g003300.1,Sb05g022745.1,Sb06g015950.1,Sb07g003570.1,Sb07g006300.1,Sb07g007030.1,Sb08g019310.1,Sb08g021260.1,Sb10g029175.1,Sb05g011020.1,Sb01g015650.1	NA	GSVIVT01015994001,GSVIVT01021473001,GSVIVT01021474001,GSVIVT01021485001,GSVIVT01021494001,GSVIVT01021495001,GSVIVT01029468001,GSVIVT01029474001,GSVIVT01029481001,GSVIVT01029482001,GSVIVT01029488001,GSVIVT01029489001,GSVIVT01029491001,GSVIVT01029508001,GSVIVT01029509001,GSVIVT01029510001,GSVIVT01029514001,GSVIVT01029524001,GSVIVT01029525001,GSVIVT01029527001,GSVIVT01032217001,GSVIVT01032285001
Cluster169	Phenylalanine ammonia-lyase	erythrose 4-phosphate/phosphoenolpyruvate family amino acid catabolic process ; L-phenylalanine catabolic process; aromatic amino acid family catabolic process	Phenylalanine ammonia-lyase ; Phenylalanine/histidine ammonia-lyases, active site ; Phenylalanine ammonia-lyase, shielding domain	Aco006987.1,Aco007727.1,Aco010091.1,Aco013943.1,Aco020618.1,Aco027752.1	evm.model.AsparagusV1_01.827,evm.model.AsparagusV1_04.71,evm.model.AsparagusV1_04.93,evm.model.AsparagusV1_10.1948	Ash004947,Ash009447,Ash012037,Ash013331,Ash017227	AT2G37040.1,AT3G10340.1,AT3G53260.1,AT5G04230.2	evm_27.TU.AmTr_v1.0_scaffold00024.177,evm_27.TU.AmTr_v1.0_scaffold00024.178,evm_27.TU.AmTr_v1.0_scaffold00024.181,evm_27.TU.AmTr_v1.0_scaffold00032.129,evm_27.TU.AmTr_v1.0_scaffold00148.59	Bradi3g47110.1,Bradi3g47120.1,Bradi3g48840.1,Bradi3g49250.2,Bradi3g49260.1,Bradi3g49270.1,Bradi3g49280.1,Bradi5g15830.1	Dca008538,Dca017456	Gel011200,Gel016099,Gel016101,Gel017943	GSMUA_Achr11P16380_001,GSMUA_Achr11P22840_001,GSMUA_Achr1P09070_001,GSMUA_Achr2P00240_001,GSMUA_Achr5P03950_001,GSMUA_Achr5P18560_001,GSMUA_Achr8P18960_001,GSMUA_Achr9P15990_001	Os02t0626100-01,Os02t0626400-01,Os02t0626600-00,Os02t0627100-01,Os04t0518100-01,Os04t0518400-01,Os05t0427400-00,Os12t0520200-01	PAXXG094080-mRNA1,PAXXG114440-mRNA1	PDK_30s1062051g002,PDK_30s721071g001,PDK_30s970341g003	Peq001860,Peq016095	PGU013577,PGU020838,PGU020839	Potri.006G126800.1,Potri.008G038200.1,Potri.010G224100.1,Potri.010G224200.1,Potri.016G091100.1	PZI000598,PZI008365,PZI009742,PZI019288,PZI019291,PZI019294	Sb01g014020.1,Sb04g026510.1,Sb04g026520.1,Sb04g026530.1,Sb04g026540.1,Sb04g026550.1,Sb04g026560.1,Sb06g022740.1,Sb06g022750.1	Spipo0004S45350.1,Spipo0010S08390.1,Spipo0026S18320.1	GSVIVT01015124001,GSVIVT01015138001,GSVIVT01016257001,GSVIVT01024292001,GSVIVT01024293001,GSVIVT01024294001,GSVIVT01024295001,GSVIVT01024299001,GSVIVT01024303001,GSVIVT01024305001,GSVIVT01024306001,GSVIVT01024315001,GSVIVT01025214001,GSVIVT01025703001
Cluster175	Serine/threonine-protein phosphatase	hydrolase activity ; catalytic activity	Serine/threonine-specific protein phosphatase/bis(5-nucleosyl)-tetraphosphatase ; Calcineurin-like phosphoesterase domain, ApaH type ; Metallo-dependent phosphatase-like	Aco004403.1,Aco006884.1,Aco010213.1,Aco014147.1,Aco019087.1	evm.model.AsparagusV1_01.1909,evm.model.AsparagusV1_02.79,evm.model.AsparagusV1_04.1795,evm.model.AsparagusV1_06.1447,evm.model.AsparagusV1_08.3604,evm.model.AsparagusV1_08.2676	Ash000816,Ash005153,Ash011250,Ash014729	AT1G64040.1,AT2G29400.1,AT2G39840.1,AT3G46820.1,AT4G11240.1,AT5G59160.1,AT5G43380.1	evm_27.TU.AmTr_v1.0_scaffold00077.208,evm_27.TU.AmTr_v1.0_scaffold00097.27,evm_27.TU.AmTr_v1.0_scaffold00009.77	Bradi1g48410.1,Bradi1g66970.2,Bradi3g55620.1,Bradi3g37570.1	Dca000613,Dca002059,Dca012702,Dca013186,Dca017074	Gel001448,Gel007313,Gel015563,Gel016011	GSMUA_Achr10P26420_001,GSMUA_Achr11P02070_001,GSMUA_Achr1P01390_001,GSMUA_Achr2P04120_001,GSMUA_Achr2P15380_001,GSMUA_Achr4P25210_001,GSMUA_Achr4P29300_001,GSMUA_Achr4P31160_001,GSMUA_Achr7P10840_001,GSMUA_Achr4P09690_001,GSMUA_Achr8P24570_001,GSMUA_Achr8P19510_001	Os02t0820000-01,Os03t0268000-01,Os06t0164100-02,Os08t0455600-01	PAXXG078500-mRNA1,PAXXG124930-mRNA1,PAXXG305850-mRNA1	PDK_30s1042241g003,PDK_30s1069931g001,PDK_30s1212481g001,PDK_30s673871g002,PDK_30s799681g005,PDK_30s838781g008,PDK_30s890901g011	Peq000638,Peq009453,Peq014767	PGU008905,PGU012326,PGU017054,PGU008110	Potri.001G098600.1,Potri.001G245700.2,Potri.008G060800.1,Potri.008G166300.1,Potri.009G037700.1,Potri.010G197600.1,Potri.013G045900.1,Potri.019G018000.1,Potri.006G113100.1,Potri.016G142700.1	PZI000667,PZI011064,PZI011588,PZI016497,PZI016498,PZI017740	Sb01g039930.1,Sb04g037500.1,Sb10g004490.1,Sb07g022270.1	Spipo0005S39680.1,Spipo0026S05560.1	GSVIVT01016462001,GSVIVT01019425001,GSVIVT01024867001,GSVIVT01027800001,GSVIVT01029844001
Cluster197	Beta-glucosidase	carbohydrate metabolic process ; primary metabolic process ; organic substance metabolic process;hydrolase activity, hydrolyzing O-glycosyl compounds ; hydrolase activity, acting on glycosyl bonds ; hydrolase activity	Glycosyl hydrolases family 1, N-terminal conserved site ; Glycoside hydrolase family 1 ; Glycoside hydrolase superfamily	Aco001858.1,Aco002461.1,Aco004667.1	evm.model.AsparagusV1_02.2125,evm.model.AsparagusV1_07.967,evm.model.AsparagusV1_10.363	Ash007308,Ash015994,Ash015999	AT1G02850.4,AT1G45191.1,AT1G60090.1,AT3G62750.1,AT4G22100.1,AT4G27820.1,AT4G27830.1,AT1G60260.1,AT1G60270.1,AT3G62740.1	evm_27.TU.AmTr_v1.0_scaffold00016.350,evm_27.TU.AmTr_v1.0_scaffold00016.351,evm_27.TU.AmTr_v1.0_scaffold00045.325,evm_27.TU.AmTr_v1.0_scaffold00057.290,evm_27.TU.AmTr_v1.0_scaffold00057.291	Bradi2g27770.1,Bradi2g59650.1,Bradi2g59660.1,Bradi3g45607.1,Bradi3g45627.1,Bradi3g45640.1,Bradi3g45650.1,Bradi4g34927.1,Bradi4g34940.1,Bradi4g34950.1	Dca013350,Dca018464,Dca018465,Dca023044,Dca013787	Gel004100,Gel004112,Gel014650,Gel002782	GSMUA_Achr11P05590_001,GSMUA_Achr11P06730_001,GSMUA_Achr5P21420_001,GSMUA_Achr9P16420_001,GSMUA_Achr9P16470_001	Os01t0813700-01,Os01t0930800-01,Os05t0365600-01,Os05t0366000-00,Os05t0366600-01,Os05t0366800-00,Os09t0511600-04,Os09t0511900-01	PAXXG159600-mRNA1,PAXXG302060-mRNA1,PAXXG302080-mRNA1,PAXXG302090-mRNA1	PDK_30s702241g004,PDK_30s772301g009	Peq000280,Peq001241,Peq005370,Peq020497,Peq001482	PGU013854,PGU013855,PGU018948,PGU019473,PGU022453,PGU022452	NA	PZI005917,PZI006370,PZI006845,PZI013167,PZI013168,PZI013169,PZI017352,PZI017353,PZI023173	Sb02g029620.1,Sb02g029640.1,Sb03g037780.1,Sb09g018160.1,Sb09g018180.2,Sb10g022300.1	NA	GSVIVT01028001001,GSVIVT01028004001,GSVIVT01028006001
Cluster221	Aspartic proteinase	proteolysis ; protein metabolic process ; organonitrogen compound metabolic process;aspartic-type endopeptidase activity ; aspartic-type peptidase activity ; endopeptidase activity	Pepsin-like domain, plant ; Aspartic peptidase, active site ; Xylanase inhibitor, N-terminal	Aco017039.1	evm.model.AsparagusV1_10.47	Ash018689,Ash018705,Ash018706,Ash018815,Ash007128,Ash007129	AT1G64830.1,AT5G33340.1,AT2G28010.1,AT2G28030.1,AT2G28040.1,AT2G28220.1	evm_27.TU.AmTr_v1.0_scaffold00057.153,evm_27.TU.AmTr_v1.0_scaffold00057.170,evm_27.TU.AmTr_v1.0_scaffold00095.130,evm_27.TU.AmTr_v1.0_scaffold00095.131,evm_27.TU.AmTr_v1.0_scaffold00095.132,evm_27.TU.AmTr_v1.0_scaffold00095.133,evm_27.TU.AmTr_v1.0_scaffold00095.134,evm_27.TU.AmTr_v1.0_scaffold00095.136,evm_27.TU.AmTr_v1.0_scaffold00095.144,evm_27.TU.AmTr_v1.0_scaffold00095.145,evm_27.TU.AmTr_v1.0…	Bradi2g04920.1	Dca003690,Dca010995,Dca010997,Dca002051,Dca017555,Dca017557,Dca017554	Gel007360,Gel008839,Gel008992,Gel011183	GSMUA_Achr4P27600_001,GSMUA_Achr4P27610_001	NA	PAXXG115880-mRNA1,PAXXG178290-mRNA1,PAXXG303240-mRNA1,PAXXG378180-mRNA1,PAXXG238470-mRNA1,PAXXG120360-mRNA1	PDK_30s963751g001,PDK_30s963751g002	Peq004915,Peq023247,Peq015375,Peq015376,Peq015377,Peq015378,Peq024345,Peq003544,Peq007419	PGU000718,PGU001707,PGU001708,PGU006680,PGU013174	Potri.003G087900.1,Potri.014G114400.1	PZI007363,PZI007364,PZI007365,PZI007367,PZI007368,PZI007370,PZI008072,PZI009770,PZI009771,PZI009769,PZI008247,PZI008070	Sb03g003930.1	Spipo0027S02110.1,Spipo0027S07000.1	GSVIVT01036930001
Cluster225	125 kDa kinesin-related protein	microtubule-based movement ; movement of cell or subcellular component ; microtubule-based process	Kinesin motor domain, conserved site ; Kinesin motor domain ; P-loop containing nucleoside triphosphate hydrolase	Aco010972.1,Aco011006.1,Aco013760.1,Aco014239.1,Aco027131.1	evm.model.AsparagusV1_04.690,evm.model.AsparagusV1_07.277,evm.model.AsparagusV1_07.296,evm.model.AsparagusV1_08.3444,evm.model.AsparagusV1_10.1697	Ash012638,Ash016961,Ash019084,Ash019647	AT2G28620.1,AT2G36200.2,AT2G37420.1,AT3G45850.1	evm_27.TU.AmTr_v1.0_scaffold00023.134,evm_27.TU.AmTr_v1.0_scaffold00027.47,evm_27.TU.AmTr_v1.0_scaffold00085.92	Bradi1g66317.1,Bradi2g37750.1,Bradi3g42837.1,Bradi4g45320.1	Dca000173,Dca005521,Dca007429,Dca008191	Gel000230,Gel004687,Gel014270,Gel015049,Gel015857	GSMUA_Achr10P10350_001,GSMUA_Achr2P19060_001,GSMUA_Achr6P33290_001,GSMUA_Achr7P15420_001,GSMUA_Achr7P18190_001,GSMUA_Achr9P04070_001	Os05t0117798-01,Os08t0558400-01	PAXXG047450-mRNA1,PAXXG077260-mRNA1,PAXXG102040-mRNA1,PAXXG192450-mRNA1,PAXXG087120-mRNA1	PDK_30s1023721g002,PDK_30s1044081g001,PDK_30s683221g002,PDK_30s696261g005,PDK_30s790611g007,PDK_30s790611g008,PDK_30s877561g003,PDK_30s1023721g001	Peq007997,Peq012080,Peq014144,Peq019684	PGU002883,PGU006464,PGU021580	Potri.001G233700.1,Potri.006G082900.1,Potri.006G210700.1,Potri.009G026000.1,Potri.016G077800.1,Potri.016G082400.1,Potri.T144900.1	PZI001230,PZI007710,PZI008895,PZI012479,PZI012481,PZI023935	Sb01g039180.1,Sb05g000240.1,Sb07g024150.1,Sb08g000250.1,Sb09g002030.1	Spipo0002S76610.1,Spipo0015S17540.1	GSVIVT01025071001,GSVIVT01025610001,GSVIVT01033871001
Cluster242	Receptor-like serine/threonine-protein kinase	protein phosphorylation ; phosphorylation ; protein modification process	Protein kinase, ATP binding site ; Protein kinase domain ; Serine/threonine-protein kinase, active site	Aco003290.1,Aco019476.1	evm.model.AsparagusV1_04.2936,evm.model.AsparagusV1_09.232,evm.model.AsparagusV1_04.2127,evm.model.AsparagusV1_10.186	Ash002363,Ash011155,Ash009401,Ash017258,Ash013295,Ash015601	AT1G21590.1,AT1G77280.1,AT5G63940.1,AT2G16750.1,AT4G35030.3	evm_27.TU.AmTr_v1.0_scaffold00202.4	Bradi1g02280.1,Bradi4g23407.2,Bradi1g68487.1,Bradi4g41080.1	Dca003779,Dca009058,Dca011461,Dca018431	Gel001875,Gel011955,Gel013629,Gel009402	GSMUA_Achr6P18680_001,GSMUA_Achr6P25830_001,GSMUA_Achr7P23280_001,GSMUA_Achr11P22510_001,GSMUA_Achr1P02390_001,GSMUA_Achr4P25730_001,GSMUA_Achr5P18920_001	Os03t0839900-01,Os11t0194900-01,Os12t0180500-00,Os03t0241600-01,Os12t0181200-00	PAXXG112160-mRNA1,PAXXG193440-mRNA1,PAXXG071570-mRNA1,PAXXG113820-mRNA1,PAXXG027540-mRNA1	PDK_30s870231g004,PDK_30s943011g001,PDK_30s1165991g002	Peq009315,Peq013247,Peq010002,Peq013504,Peq016207	PGU005566,PGU013253,PGU018505	Potri.002G077900.1,Potri.004G175100.1,Potri.005G067000.1,Potri.005G182800.1,Potri.007G102400.1,Potri.009G134700.1	PZI006118,PZI014556,PZI008416,PZI022859,PZI007150,PZI007154	Sb01g001890.1,Sb05g005850.1,Sb08g004940.1,Sb01g041400.1	Spipo0012S23590.1,Spipo0287S00070.1	GSVIVT01008803001,GSVIVT01024026001,GSVIVT01026462001
Cluster255	Auxin transporter-like protein	integral component of membrane	Amino acid transporter, transmembrane domain	Aco003213.1,Aco014099.1,Aco022810.1	evm.model.AsparagusV1_02.14,evm.model.AsparagusV1_04.810,evm.model.AsparagusV1_08.3630,evm.model.AsparagusV1_09.846,evm.model.AsparagusV1_07.1421	Ash007576,Ash014627,Ash017918	AT1G77690.1,AT2G21050.1,AT2G38120.1,AT5G01240.1	evm_27.TU.AmTr_v1.0_scaffold00017.124,evm_27.TU.AmTr_v1.0_scaffold00029.370,evm_27.TU.AmTr_v1.0_scaffold00041.119	Bradi1g68350.1,Bradi2g55340.1,Bradi3g21090.1	Dca000575,Dca004073,Dca008803,Dca014096	Gel010869,Gel013107,Gel013549	GSMUA_Achr11P24130_001,GSMUA_Achr11P24200_001,GSMUA_Achr5P11410_001,GSMUA_Achr5P28850_001,GSMUA_Achr6P25630_001,GSMUA_Achr6P33710_001,GSMUA_Achr6P33770_001,GSMUA_Achr8P02300_001,GSMUA_Achr9P03600_001,GSMUA_Achr9P03640_001	Os01t0856500-02,Os03t0244600-01,Os05t0447200-01,Os10t0147400-01,Os11t0169200-00	PAXXG073330-mRNA1,PAXXG143340-mRNA1,PAXXG178070-mRNA1	PDK_30s1092821g001,PDK_30s65509650g011,PDK_30s700121g002,PDK_30s833341g005	Peq018641,Peq018831	PGU016376,PGU020413	Potri.002G087000.2,Potri.004G172800.1,Potri.005G174000.1,Potri.006G098300.1,Potri.008G066400.1,Potri.009G132100.1,Potri.010G191000.2,Potri.016G113600.5	PZI004566,PZI013325,PZI013463,PZI018291,PZI018330	Sb01g026240.1,Sb01g041270.1,Sb03g040320.1,Sb05g004250.1,Sb09g021990.1	Spipo0016S15280.1,Spipo0019S31940.1	GSVIVT01008917001,GSVIVT01024054001,GSVIVT01032855001,GSVIVT01033986001
Cluster270	Probable peptide/nitrate transporter	transport ; establishment of localization ; localization	Proton-dependent oligopeptide transporter family ; Major facilitator superfamily domain	Aco004542.1,Aco005292.1,Aco005293.1,Aco017446.1	evm.model.AsparagusV1_03.1513,evm.model.AsparagusV1_09.1685	Ash002067,Ash012988,Ash019041,Ash019510,Ash019511	AT1G27080.1,AT1G69870.1,AT1G18880.1,AT3G47960.1,AT5G62680.1,AT1G69860.1	evm_27.TU.AmTr_v1.0_scaffold00002.432,evm_27.TU.AmTr_v1.0_scaffold00002.435	Bradi2g58470.1,Bradi1g12190.1,Bradi3g39990.1,Bradi4g00530.1	Dca009824,Dca021691	Gel000148,Gel012627	GSMUA_Achr2P12500_001,GSMUA_Achr4P17590_001,GSMUA_Achr7P01710_001,GSMUA_Achr4P22320_001,GSMUA_Achr5P15010_001,GSMUA_Achr5P15030_001	Os01t0913300-01,Os03t0687000-02,Os04t0660900-01,Os07t0190650-00,Os12t0638200-01,Os12t0638300-01	PAXXG022560-mRNA1,PAXXG030960-mRNA1,PAXXG088450-mRNA1,PAXXG138680-mRNA1	PDK_30s1004311g001,PDK_30s671741g009,PDK_30s671741g010,PDK_30s848081g001	Peq011561,Peq020187,Peq024432	PGU005727,PGU018195,PGU021076	Potri.001G351200.1,Potri.010G034700.1,Potri.012G071400.1,Potri.012G071500.1,Potri.017G076800.1	PZI000171,PZI008812,PZI021670,PZI021672,PZI021673,PZI015388	Sb01g008885.1,Sb01g011700.1,Sb02g005420.1,Sb06g031620.1,Sb08g022290.1,Sb08g023060.1	Spipo0001S46210.1	GSVIVT01009804001,GSVIVT01008073001,GSVIVT01020084001,GSVIVT01032603001,GSVIVT01008072001
Cluster271	Aspartic proteinase oryzasin	lipid metabolic process ; proteolysis;aspartic-type peptidase activity ; aspartic-type endopeptidase activity ; endopeptidase activity	Phytepsin ; Saposin B type, region 2 ; Saposin-like type B, region 1	Aco005362.1,Aco006202.1,Aco017185.1	evm.model.AsparagusV1_01.3148,evm.model.AsparagusV1_01.3600,evm.model.AsparagusV1_05.706,evm.model.AsparagusV1_06.1178,evm.model.AsparagusV1_07.1078	Ash003095,Ash016404,Ash017399	AT1G11910.1,AT1G62290.2,AT4G04460.1	evm_27.TU.AmTr_v1.0_scaffold00045.119,evm_27.TU.AmTr_v1.0_scaffold00106.48	Bradi2g11190.1,Bradi2g16160.1,Bradi2g36862.2,Bradi2g44420.1,Bradi2g45797.1	Dca004186,Dca010794,Dca020543	Gel002429	GSMUA_Achr10P15280_001,GSMUA_Achr1P25090_001,GSMUA_Achr1P27310_001,GSMUA_Achr3P31140_001,GSMUA_Achr4P01230_001,GSMUA_Achr7P25520_001,GSMUA_Achr8P27020_001	Os01t0290000-02,Os01t0631900-00,Os01t0663400-01,Os05t0137400-01,Os05t0567100-01	PAXXG044020-mRNA1,PAXXG122100-mRNA1,PAXXG215470-mRNA1,PAXXG289620-mRNA1	PDK_30s1103751g019,PDK_30s681021g001,PDK_30s694781g001,PDK_30s975231g002	Peq005762,Peq019921,Peq020862	PGU002771,PGU008934	Potri.001G356900.3,Potri.002G228300.1,Potri.004G007600.2,Potri.005G002800.1,Potri.010G003400.2,Potri.011G007600.1,Potri.013G002200.1	PZI005294,PZI005301,PZI015524,PZI015527,PZI019513,PZI023895	Sb03g011810.2,Sb03g028820.1,Sb03g030350.1,Sb09g002960.1,Sb09g028740.1	Spipo0008S27160.1,Spipo0019S11840.1,Spipo0032S03850.1	GSVIVT01012684001,GSVIVT01017701001,GSVIVT01031327001,GSVIVT01031329001,GSVIVT01037685001
Cluster280	Probable glycosyltransferase	——	Exostosin-like	Aco004434.1,Aco006177.1,Aco016412.1	evm.model.AsparagusV1_01.2779,evm.model.AsparagusV1_05.1122,evm.model.AsparagusV1_06.617,evm.model.AsparagusV1_01.1343	Ash016459,Ash016460,Ash004692,Ash006475,Ash006476	AT4G32790.1,AT5G19670.1,AT5G25820.1,AT4G16745.2,AT5G11610.1,AT5G37000.1	evm_27.TU.AmTr_v1.0_scaffold00111.10	Bradi2g00690.1,Bradi2g44880.1	Dca007961,Dca007962,Dca013797,Dca010621	Gel006111,Gel006112,Gel002471,Gel015591	GSMUA_Achr2P19850_001,GSMUA_Achr1P12110_001,GSMUA_Achr1P20600_001,GSMUA_Achr1P20610_001,GSMUA_Achr2P09610_001,GSMUA_Achr6P23280_001	Os01t0107700-01,Os01t0640600-01	PAXXG005400-mRNA1,PAXXG072240-mRNA1,PAXXG072250-mRNA1,PAXXG122600-mRNA1,PAXXG210800-mRNA1,PAXXG070050-mRNA1	PDK_30s843291g005,PDK_30s996891g004,PDK_30s705371g002	Peq010102,Peq014879,Peq023013	PGU008483,PGU008489,PGU003517,PGU020669	Potri.006G238900.1,Potri.006G239000.1,Potri.018G043700.1,Potri.018G085400.1,Potri.018G085500.1,Potri.003G079000.1	PZI001748,PZI024227,PZI024236,PZI015596,PZI015608,PZI019481,PZI024231,PZI024232,PZI024241	Sb03g008610.1,Sb03g029210.1	Spipo0005S44560.1	GSVIVT01015330001,GSVIVT01035630001,GSVIVT01006274001,GSVIVT01015329001
Cluster300	putative amidase	——	Amidase signature domain	Aco008854.1	evm.model.AsparagusV1_10.1663	Ash006838,Ash007373,Ash007377	AT4G34880.1	evm_27.TU.AmTr_v1.0_scaffold00041.231	Bradi3g20890.1,Bradi5g00860.1	Dca014103,Dca015319,Dca015321	Gel013127,Gel013130,Gel013527	GSMUA_Achr2P11220_001	Os04t0183300-01,Os04t0183500-01,Os04t0184100-01,Os06t0271300-00,Os04t0182900-00	PAXXG029070-mRNA1,PAXXG064710-mRNA1,PAXXG064730-mRNA1,PAXXG064740-mRNA1,PAXXG064780-mRNA1,PAXXG064800-mRNA1,PAXXG173660-mRNA1,PAXXG178170-mRNA1,PAXXG226450-mRNA1,PAXXG368090-mRNA1,PAXXG385210-mRNA1	PDK_30s760021g001	Peq017874,Peq019827,Peq021464,Peq022595,Peq019829,Peq019830	PGU001241,PGU017114,PGU019133	Potri.004G169300.1,Potri.004G169400.1,Potri.004G169600.1,Potri.004G171000.1,Potri.004G171300.1,Potri.009G130400.1,Potri.009G130500.1,Potri.009G130700.1	PZI004800,PZI004801,PZI004802,PZI004803,PZI013330,PZI013332,PZI015064,PZI015072,PZI015073,PZI013333,PZI004798,PZI004799	Sb01g025910.1,Sb02g033210.1,Sb02g033220.1,Sb06g002860.1,Sb06g002870.1	Spipo0008S49010.1	GSVIVT01024064001,GSVIVT01024065001,GSVIVT01024067001,GSVIVT01024068001,GSVIVT01024069001
Cluster370	UDP-glycosyltransferase	metabolic process；transferase activity, transferring hexosyl groups ; transferase activity, transferring glycosyl groups	UDP-glucuronosyl/UDP-glucosyltransferase	Aco003879.1,Aco003880.1,Aco016483.1,Aco017578.1	evm.model.AsparagusV1_08.1649	Ash012863,Ash015250,Ash012281,Ash012284	AT3G02100.1	evm_27.TU.AmTr_v1.0_scaffold00110.74,evm_27.TU.AmTr_v1.0_scaffold00110.81,evm_27.TU.AmTr_v1.0_scaffold00110.76,evm_27.TU.AmTr_v1.0_scaffold00110.85,evm_27.TU.AmTr_v1.0_scaffold00110.87	Bradi1g08150.1,Bradi1g08157.1,Bradi1g08177.1,Bradi1g08190.1,Bradi3g17476.1	Dca000811	Gel012023,Gel009951	GSMUA_Achr3P16030_001,GSMUA_Achr4P32770_001,GSMUA_AchrUn_randomP25760_001	Os03t0757200-01,Os10t0331600-00,Os10t0332000-01,Os03t0757100-00	PAXXG295740-mRNA1,PAXXG020000-mRNA1,PAXXG020010-mRNA1,PAXXG074720-mRNA1	PDK_30s65509104g001,PDK_30s65509104g002,PDK_30s867121g002	Peq007247,Peq021290,Peq021291,Peq021312	PGU009459,PGU009460,PGU009461	Potri.004G119700.1,Potri.004G123500.1,Potri.017G091500.1	PZI015227,PZI015228,PZI015231,PZI015232,PZI000546,PZI015230	Sb01g007620.1,Sb01g007630.1,Sb01g007640.1,Sb07g003850.1	NA	GSVIVT01032930001,GSVIVT01007892001,GSVIVT01007896001,GSVIVT01007898001,GSVIVT01007899001,GSVIVT01012978001,GSVIVT01007901001,GSVIVT01007903001
Cluster380	solute carrier family	oligopeptide transport ; transport ; establishment of localization；transporter activity；membrane	PTR2 family proton/oligopeptide symporter, conserved site ; Proton-dependent oligopeptide transporter family ; Major facilitator superfamily domain	Aco005808.1,Aco012057.1,Aco013262.1,Aco015264.1	evm.model.AsparagusV1_01.2453,evm.model.AsparagusV1_08.244	Ash012083	AT1G12110.1,AT2G26690.1,AT3G21670.1	evm_27.TU.AmTr_v1.0_scaffold00086.97,evm_27.TU.AmTr_v1.0_scaffold00104.43	Bradi1g78330.1,Bradi2g41060.1,Bradi3g16670.1,Bradi3g33030.1,Bradi3g33040.1,Bradi3g47010.1	Dca003453,Dca006800	Gel016133,Gel006679	GSMUA_Achr11P04310_001,GSMUA_Achr11P04320_001,GSMUA_Achr1P20240_001,GSMUA_Achr4P30700_001,GSMUA_Achr6P05170_001,GSMUA_Achr7P08300_001,GSMUA_Achr8P11180_001,GSMUA_Achr8P11190_001,GSMUA_AchrUn_randomP24200_001,GSMUA_Achr3P05990_001,GSMUA_Achr6P36750_001	Os02t0580900-01,Os03t0103000-01,Os08t0155400-01,Os10t0554200-02	PAXXG090080-mRNA1,PAXXG093700-mRNA1	PDK_30s1050381g019,PDK_30s65509180g010,PDK_30s769081g001,PDK_30s773451g001	Peq021979,Peq014653	PGU009412	Potri.002G225500.1,Potri.003G111500.1,Potri.014G157500.1	PZI000746,PZI000747,PZI011932,PZI018221	Sb01g029470.1,Sb01g050410.1,Sb03g024850.1,Sb04g024090.1,Sb07g003690.1	Spipo0009S27770.1,Spipo0016S03250.1,Spipo0011S21570.1	GSVIVT01001292001,GSVIVT01015522001,GSVIVT01015523001
Cluster385	Acidic endochitinase	carbohydrate metabolic process；hydrolase activity, hydrolyzing O-glycosyl compounds ; hydrolase activity, acting on glycosyl bonds	Glycoside hydrolase, chitinase active site ; Glycoside hydrolase family 18, catalytic domain ; Glycoside hydrolase superfamily	Aco011693.1,Aco024337.1,Aco024346.1,Aco028421.1	evm.model.AsparagusV1_04.3294,evm.model.AsparagusV1_04.2863	Ash011532,Ash011540,Ash011548	AT5G24090.1	evm_27.TU.AmTr_v1.0_scaffold00095.151,evm_27.TU.AmTr_v1.0_scaffold00111.15	Bradi2g43755.1,Bradi1g52625.1,Bradi2g55630.1	Dca023611,Dca004797,Dca019953,Dca018715	Gel000355,Gel000362	GSMUA_Achr8P32950_001,GSMUA_Achr8P32960_001,GSMUA_Achr3P22670_001	Os01t0303100-01,Os01t0860500-02	PAXXG156900-mRNA1,PAXXG000350-mRNA1,PAXXG199220-mRNA1	PDK_30s943611g001,PDK_30s664041g003	Peq005903,Peq010987,Peq021376	PGU014562,PGU017039,PGU017040,PGU017041	Potri.002G165700.1,Potri.002G242000.1,Potri.014G091700.1,Potri.015G024200.1	PZI008632,PZI008633,PZI011711,PZI011713,PZI011714,PZI011717,PZI011720,PZI011721,PZI017896,PZI017923,PZI022568,PZI022582	Sb01g050530.1,Sb02g009360.1,Sb02g009370.1,Sb02g009380.1,Sb03g040600.1	Spipo0008S17630.1,Spipo0008S17680.1	GSVIVT01027012001,GSVIVT01028750001,GSVIVT01028752001
Cluster394	glutathione S-transferase	protein binding	Glutathione S-transferase, N-terminal ; Glutathione S-transferase, C-terminal-like ; Thioredoxin-like fold	Aco005105.1,Aco008724.1	evm.model.AsparagusV1_06.1883	Ash010030	AT1G17170.1,AT1G17180.1,AT1G78340.1,AT1G78360.1,AT1G78370.1,AT1G78380.1,AT1G78320.1,AT1G17190.1	evm_27.TU.AmTr_v1.0_scaffold00092.81,evm_27.TU.AmTr_v1.0_scaffold00384.1,evm_27.TU.AmTr_v1.0_scaffold00384.2	Bradi1g06450.1,Bradi1g28340.1	Dca008737,Dca004144	Gel001452,Gel001453,Gel005821	GSMUA_Achr9P26030_001,GSMUA_Achr9P26040_001,GSMUA_Achr9P26050_001,GSMUA_Achr10P08470_001	Os09t0367700-01,Os07t0468100-01	PAXXG308090-mRNA1	PDK_30s1092181g001,PDK_30s1092181g002,PDK_30s676701g001	Peq021233	PGU006487,PGU016916	Potri.001G431200.1,Potri.001G431300.1,Potri.001G431400.1,Potri.001G431600.1,Potri.001G431700.1,Potri.001G436500.1,Potri.001G436600.1,Potri.001G436700.1,Potri.001G436800.1,Potri.001G437000.1,Potri.001G437100.1,Potri.001G437200.1,Potri.001G437400.1,Potri.011G140400.1,Potri.011G140600.1,Potri.011G140700.1,Potri.011G140800.1	PZI002437,PZI002908,PZI002909,PZI002907	Sb01g005990.1,Sb01g006000.1,Sb02g038130.1,Sb10g022780.1,Sb02g022210.1	Spipo0013S24610.1	GSVIVT01038041001
Cluster399	flavin-containing monooxygenase	oxidation-reduction process ; single-organism metabolic process；N,N-dimethylaniline monooxygenase activity ; oxidoreductase activity, acting on paired donors, with incorporation or reduction of molecular oxygen, NAD(P)H as one donor, and incorporation of one atom of oxygen ; NADP binding	Flavin monooxygenase-like ; FAD/NAD(P)-binding domain	Aco013039.1	evm.model.AsparagusV1_07.2361	Ash006782,Ash014830,Ash014833,Ash019276,Ash019277,Ash019280,Ash019281	NA	evm_27.TU.AmTr_v1.0_scaffold00001.33	Bradi3g20960.1,Bradi4g37110.1,Bradi4g37120.1,Bradi4g37130.1,Bradi5g03710.1	Dca001107,Dca008941	Gel006360,Gel011797	GSMUA_Achr3P14750_001	Os04t0223500-01,Os04t0223901-00,Os06t0203200-01,Os06t0203400-00,Os09t0548400-01,Os09t0548700-01,Os09t0549300-00	PAXXG041840-mRNA1,PAXXG042220-mRNA1,PAXXG094810-mRNA1,PAXXG094840-mRNA1,PAXXG141790-mRNA1	PDK_30s711571g002,PDK_30s711571g003	Peq001035	PGU007703,PGU014353	Potri.005G250600.1,Potri.006G060200.1,Potri.006G060300.1,Potri.009G143500.1,Potri.018G115800.1,Potri.018G119900.1	PZI008829,PZI008830,PZI008831,PZI008832,PZI008833,PZI015007	Sb02g004300.1,Sb02g004310.1,Sb02g031940.1,Sb02g031950.1,Sb06g001960.1,Sb10g009680.1	Spipo0007S24400.1	GSVIVT01013359001,GSVIVT01023939001,GSVIVT01023941001,GSVIVT01023942001,GSVIVT01023944001,GSVIVT01023946001,GSVIVT01023948001
Cluster423	UDP-glucuronosyl/UDP-glucosyltransferase	transferase activity, transferring hexosyl groups ; transferase activity, transferring glycosyl groups ; transferase activity	UDP-glucuronosyl/UDP-glucosyltransferase	Aco009807.1,Aco014335.1	evm.model.AsparagusV1_01.2165	Ash005110,Ash004030,Ash004032,Ash006936	AT4G15550.1,AT1G05530.1,AT1G05560.1	evm_27.TU.AmTr_v1.0_scaffold00032.150	Bradi3g07557.1,Bradi1g37030.1,Bradi2g05042.1,Bradi2g05050.1	Dca023103,Dca009089,Dca009090,Dca022341,Dca022342	Gel011507,Gel017979,Gel011047	GSMUA_Achr6P05370_001,GSMUA_Achr6P05380_001,GSMUA_Achr10P28290_001	Os01t0179600-01,Os06t0593800-01	PAXXG103770-mRNA1,PAXXG165140-mRNA1,PAXXG357650-mRNA1,PAXXG357670-mRNA1,PAXXG024950-mRNA1	PDK_30s659111g002,PDK_30s715611g003,PDK_30s960431g002	Peq011494,Peq016384,Peq016386,Peq016387	PGU010418,PGU017101	Potri.002G236400.1,Potri.006G055600.1,Potri.014G146000.1,Potri.016G052500.1,Potri.004G083700.1,Potri.017G101800.1	PZI011979,PZI005444,PZI005445,PZI014230,PZI024472,PZI011978,PZI014305	Sb03g003760.1,Sb10g023070.1,Sb10g023120.1	Spipo0002S35470.1	GSVIVT01031615001,GSVIVT01031613001
Cluster432	Histone H2B.11	protein heterodimerization activity ; protein dimerization activity ; DNA binding；nucleosome ; DNA packaging complex ; protein-DNA complex	Histone H2B ; Histone H2A/H2B/H3 ; Histone-fold	Aco001473.1,Aco001475.1,Aco010959.1,Aco014210.1	evm.model.AsparagusV1_07.267	Ash007816,Ash013518	AT1G07790.1,AT3G45980.1,AT5G59910.1,AT2G28720.1	evm_27.TU.AmTr_v1.0_scaffold00012.39,evm_27.TU.AmTr_v1.0_scaffold00085.91	Bradi1g08860.1,Bradi2g27760.1,Bradi2g27710.1,Bradi1g47980.1,Bradi1g66380.1,Bradi2g54540.1	Dca004904,Dca002646,Dca009146	Gel002134,Gel002615,Gel002616	GSMUA_Achr7P15260_001,GSMUA_Achr2P19080_001	Os03t0279000-00	PAXXG139550-mRNA1,PAXXG134060-mRNA1,PAXXG081710-mRNA1,PAXXG066470-mRNA1,PAXXG081770-mRNA1	PDK_30s1070141g026,PDK_30s788741g001,PDK_30s1070141g031	Peq015703,Peq015710,Peq007723,Peq009017	PGU009696,PGU004430,PGU008210	Potri.004G091400.1,Potri.017G123700.1,Potri.004G091200.1	PZI018445,PZI013371,PZI004091,PZI018997,PZI017678,PZI021597	Sb04g030340.1,Sb02g041800.1	Spipo0015S13850.1,Spipo0015S14060.1,Spipo0003S04550.1	GSVIVT01025023001,GSVIVT01025025001,GSVIVT01025021001
Cluster457	MLO-like protein	defense response ; response to stress ; response to stimulus；integral component of membrane ; intrinsic component of membrane ; membrane part	Mlo-related protein	Aco008017.1,Aco011354.1,Aco015617.1	evm.model.AsparagusV1_01.491,evm.model.AsparagusV1_05.3072,evm.model.AsparagusV1_Unassigned.246,evm.model.AsparagusV1_Unassigned.247	Ash000468,Ash003254,Ash008890	AT2G44110.2,AT4G02600.1,AT4G24250.1	evm_27.TU.AmTr_v1.0_scaffold00061.10,evm_27.TU.AmTr_v1.0_scaffold00066.72	Bradi2g25190.1,Bradi2g57317.1,Bradi3g46070.1	Dca013404,Dca014368,Dca017632,Dca012369	Gel007664,Gel011394	GSMUA_Achr5P01450_001,GSMUA_Achr7P23630_001,GSMUA_Achr8P16290_001,GSMUA_Achr3P10960_001	Os01t0888600-01	PAXXG025180-mRNA1,PAXXG143110-mRNA1,PAXXG187580-mRNA1,PAXXG220950-mRNA1	PDK_30s1048841g010,PDK_30s1091761g004,PDK_30s972071g005	Peq000876,Peq009593,Peq021412	PGU001792	Potri.007G146900.1,Potri.013G069900.1,Potri.017G000800.1,Potri.017G000900.1,Potri.001G078800.1	PZI004657,PZI006207,PZI020141,PZI020143,PZI011828	Sb04g023170.1,Sb09g020550.1,Sb09g020560.1,Sb09g020570.1	Spipo0334S00010.1,Spipo0002S56760.1	GSVIVT01004125001,GSVIVT01038270001,GSVIVT01023101001
Cluster460	alpha-mannosidase	mannose metabolic process ; hexose metabolic process ; monosaccharide metabolic process；alpha-mannosidase activity ; mannosidase activity ; carbohydrate binding	Glycoside hydrolase families 57/38, central domain ; Glycoside hydrolase family 38, central domain ; Glycoside hydrolase family 38, N-terminal domain	Aco015070.1,Aco016243.1	evm.model.AsparagusV1_02.1219,evm.model.AsparagusV1_04.2142	Ash009177,Ash015491,Ash015492	AT3G26720.1,AT5G13980.2,AT5G66150.1	evm_27.TU.AmTr_v1.0_scaffold00016.68,evm_27.TU.AmTr_v1.0_scaffold00121.23	Bradi3g21117.1,Bradi4g17310.1,Bradi4g17317.1,Bradi4g17327.1	Dca003797,Dca005360,Dca010636,Dca017014,Dca000873	Gel006988,Gel015963	GSMUA_Achr8P00520_001,GSMUA_Achr9P01030_001,GSMUA_AchrUn_randomP14260_001	Os10t0140200-01,Os11t0525600-02	PAXXG007610-mRNA1,PAXXG174640-mRNA1,PAXXG216790-mRNA1,PAXXG301830-mRNA1,PAXXG301850-mRNA1	PDK_30s945081g001,PDK_30s948351g001	Peq000761,Peq006449,Peq018497,Peq005104	PGU006463,PGU019649	Potri.002G238200.1,Potri.007G056300.1,Potri.012G106500.1,Potri.014G143600.1	PZI000968,PZI007703,PZI007709,PZI007711,PZI011341	Sb01g026390.1,Sb01g026405.1,Sb05g019600.1	Spipo0002S44580.1	GSVIVT01008340001,GSVIVT01008642001,GSVIVT01018752001,GSVIVT01032988001,GSVIVT01032989001
Cluster559	GDP-fucose protein O-fucosyltransferase	——	O-fucosyltransferase, plant ; GDP-fucose protein O-fucosyltransferase	Aco003252.1,Aco015458.1	evm.model.AsparagusV1_02.688	Ash007616,Ash009006	AT1G14970.1,AT1G35510.1,AT1G38065.1,AT1G38131.1,AT2G01480.1	evm_27.TU.AmTr_v1.0_scaffold00010.62,evm_27.TU.AmTr_v1.0_scaffold00017.120,evm_27.TU.AmTr_v1.0_scaffold00134.28	Bradi2g23277.2,Bradi2g54630.1,Bradi4g24147.1,Bradi4g41377.1	Dca003755	Gel002573,Gel013638	GSMUA_Achr10P03610_001,GSMUA_Achr10P15990_001,GSMUA_Achr2P20520_001,GSMUA_Achr2P20570_001,GSMUA_Achr6P34130_001,GSMUA_Achr9P03300_001	Os01t0841200-01,Os12t0174100-01,Os11t0176300-01	PAXXG090840-mRNA1,PAXXG193200-mRNA1	PDK_30s1074861g015,PDK_30s763731g004,PDK_30s925071g024	Peq021734	PGU012586	Potri.002G087300.1,Potri.005G173500.1,Potri.008G130600.1,Potri.010G111500.1,Potri.019G080900.1	PZI013958,PZI013964,PZI014583,PZI018421	Sb03g039450.1,Sb05g004890.1,Sb08g004650.1	Spipo0002S67490.1,Spipo0015S10590.1	GSVIVT01008921001,GSVIVT01011740001,GSVIVT01012779001
Cluster582	IQ domain-containing protein	protein binding	IQ motif, EF-hand binding site	Aco005859.1,Aco009926.1	evm.model.AsparagusV1_01.2371	Ash009074,Ash015530,Ash001020	AT2G26190.1,AT4G33050.2,AT5G57010.1	evm_27.TU.AmTr_v1.0_scaffold00036.58,evm_27.TU.AmTr_v1.0_scaffold00068.97	Bradi2g33150.1,Bradi2g41490.1	Dca018703,Dca024592	Gel004922	GSMUA_Achr10P28010_001,GSMUA_Achr3P25890_001,GSMUA_Achr3P32310_001,GSMUA_Achr4P08700_001,GSMUA_Achr4P09170_001,GSMUA_Achr6P04920_001,GSMUA_Achr6P05460_001,GSMUA_Achr7P09200_001,GSMUA_Achr8P05470_001,GSMUA_Achr8P26270_001	Os01t0570800-01,Os05t0197300-01	PAXXG197200-mRNA1,PAXXG106260-mRNA1	PDK_30s1160631g003,PDK_30s679171g001	Peq014270,Peq020171	PGU012898	Potri.006G147900.1,Potri.006G226400.1,Potri.006G226500.1,Potri.018G061900.1,Potri.T080400.1	PZI005835,PZI011131,PZI011134,PZI016281	Sb09g006130.1,Sb03g025730.1,Sb09g030680.1	Spipo0014S07040.1,Spipo0572S00010.1	GSVIVT01015178001,GSVIVT01016801001,GSVIVT01035381001
Cluster623	Chlorophyll A-B binding protein	photosynthesis, light harvesting ; photosynthesis, light reaction ; photosynthesis；membrane	Chlorophyll A-B binding protein, plant ; Chlorophyll A-B binding protein ; Chlorophyll a/b binding protein domain	Aco004503.1,Aco005358.1,Aco005359.1,Aco005951.1	evm.model.AsparagusV1_05.2434,evm.model.AsparagusV1_06.1129	Ash006500,Ash016401	AT1G29910.1,AT1G29920.1,AT1G29930.1,AT2G34420.1,AT2G34430.1	evm_27.TU.AmTr_v1.0_scaffold00189.5,evm_27.TU.AmTr_v1.0_scaffold00006.154,evm_27.TU.AmTr_v1.0_scaffold00045.58	Bradi4g37210.1,Bradi1g12130.1,Bradi2g16290.1,Bradi4g07380.1	Dca013856,Dca020540,Dca020536,Dca020537	NA	GSMUA_Achr2P09300_001	Os01t0600900-02,Os09t0346500-04	PAXXG044060-mRNA1,PAXXG215600-mRNA1	PDK_30s1192181g001,PDK_30s939551g005	Peq005859,Peq025053,Peq024147	PGU002777	Potri.005G239200.1,Potri.005G239300.1,Potri.011G079500.1,Potri.002G189300.1	PZI005286,PZI005287,PZI005297,PZI005298,PZI015514,PZI015519	Sb03g027030.1,Sb03g027040.1,Sb02g032040.1,Sb09g028720.1	Spipo0005S05230.1,Spipo0005S05490.1	NA
Cluster627	BURP domain-containing protein	——	BURP domain	Aco005409.1	evm.model.AsparagusV1_01.3288	Ash003118,Ash007026,Ash017423	AT1G23760.1,AT1G60390.1,AT1G70370.2	evm_27.TU.AmTr_v1.0_scaffold00058.162	Bradi3g34950.1,Bradi4g28200.1	Dca001404,Dca012488,Dca014152,Dca019636	Gel002462,Gel016784,Gel016785	GSMUA_Achr3P25320_001,GSMUA_Achr3P31000_001,GSMUA_Achr8P26960_001	Os08t0380100-02,Os09t0329000-00	PAXXG061910-mRNA1,PAXXG180790-mRNA1,PAXXG180800-mRNA1,PAXXG325750-mRNA1,PAXXG348390-mRNA1	PDK_30s1204031g002,PDK_30s747151g001	Peq003096,Peq016290,Peq018134,Peq022473,Peq024765,Peq025243	PGU003514,PGU008456	Potri.008G190000.1,Potri.010G040800.1,Potri.010G040900.1,Potri.012G079200.1	PZI005323,PZI015578,PZI015580,PZI015586,PZI015588	Sb02g022220.1,Sb07g019310.1	Spipo0005S11870.1	GSVIVT01007771001
Cluster647	inactive 2-oxoglutarate-dependent dioxygenase	oxidation-reduction process ; single-organism metabolic process ; single-organism process；oxidoreductase activity	Isopenicillin N synthase-like ; Non-haem dioxygenase N-terminal domain ; Oxoglutarate/iron-dependent dioxygenase	Aco000935.1,Aco005444.1	evm.model.AsparagusV1_01.591,evm.model.AsparagusV1_08.662	Ash007560	AT1G52820.1	evm_27.TU.AmTr_v1.0_scaffold00052.1,evm_27.TU.AmTr_v1.0_scaffold00174.4	Bradi3g35910.1,Bradi3g35940.1,Bradi2g15660.1	Dca003450,Dca003452,Dca020408,Dca021312,Dca021313	Gel006680	GSMUA_Achr3P20620_001,GSMUA_Achr5P09800_001,GSMUA_Achr5P09810_001,GSMUA_Achr5P09820_001	Os08t0417000-01,Os08t0417100-01,Os05t0576500-02	PAXXG082230-mRNA1	PDK_30s692231g001,PDK_30s767941g003,PDK_30s954851g009	Peq015759	PGU018427,PGU020124,PGU016779,PGU019422,PGU020125	Potri.001G176200.1	PZI018128,PZI018280,PZI018282,PZI018283,PZI018288,PZI018194,PZI018287,PZI018306,PZI018231,PZI018284,PZI018285	Sb07g020370.1,Sb09g029340.1	Spipo0002S38140.1	GSVIVT01017174001
Cluster663	aldo-keto reductase	oxidation-reduction process；oxidoreductase activity	NADP-dependent oxidoreductase domain	Aco016151.1,Aco028555.1	evm.model.AsparagusV1_09.1648	Ash016441	AT1G10810.1,AT1G60680.1,AT1G60690.1,AT1G60710.1,AT1G60730.3,AT1G60750.1	evm_27.TU.AmTr_v1.0_scaffold00062.130	Bradi2g36160.1,Bradi3g48190.1,Bradi3g48197.1	Dca016227,Dca022131	Gel006089	GSMUA_Achr5P16020_001	Os04t0337500-01,Os04t0338000-01,Os04t0339400-01	PAXXG002820-mRNA1,PAXXG002850-mRNA1	NA	Peq010535	PGU009231,PGU015448,PGU015452,PGU015453	Potri.002G234000.4,Potri.002G234100.1,Potri.002G234200.1,Potri.002G234300.1,Potri.014G147700.1,Potri.T131700.1	PZI001814,PZI001815,PZI001818,PZI001819,PZI001820,PZI001821,PZI005391	Sb02g001350.1,Sb02g033230.1,Sb10g001890.1,Sb10g001900.1,Sb10g010420.1	Spipo0012S41670.1	GSVIVT01031646001,GSVIVT01031649001,GSVIVT01031651001
Cluster695	germin-like protein	manganese ion binding ; nutrient reservoir activity	Germin ; Cupin 1 ; RmlC-like cupin domain	Aco025509.1,Aco025511.1	evm.model.AsparagusV1_02.2249	Ash007496,Ash007492	NA	evm_27.TU.AmTr_v1.0_scaffold00040.69,evm_27.TU.AmTr_v1.0_scaffold00040.70,evm_27.TU.AmTr_v1.0_scaffold00121.41,evm_27.TU.AmTr_v1.0_scaffold00121.42,evm_27.TU.AmTr_v1.0_scaffold00121.44,evm_27.TU.AmTr_v1.0_scaffold00121.45,evm_27.TU.AmTr_v1.0_scaffold00121.46	Bradi4g38560.1,Bradi4g38570.1,Bradi3g44300.1,Bradi4g38575.1	NA	Gel015761	GSMUA_Achr4P01070_001	Os09t0568600-00,Os09t0568700-01	PAXXG099170-mRNA1,PAXXG099180-mRNA1,PAXXG380410-mRNA1,PAXXG052720-mRNA1,PAXXG052730-mRNA1	PDK_30s1111481g002,PDK_30s1111481g001,PDK_30s1126491g001,PDK_30s774911g004	Peq006148,Peq006149	PGU017887,PGU022063	Potri.004G194600.1,Potri.009G157100.1,Potri.008G016700.1,Potri.010G240500.1,Potri.010G240600.1,Potri.008G084300.1,Potri.010G240700.1	PZI002650,PZI002648,PZI002651,PZI002649	Sb02g012080.1,Sb02g012100.1,Sb02g012090.1	NA	GSVIVT01036097001,GSVIVT01036098001
Cluster721	E3 ubiquitin-protein ligase	ubiquitin-protein transferase activity ; ubiquitin-like protein transferase activity ; protein binding	HECT domain	Aco013480.1,Aco026331.1	evm.model.AsparagusV1_01.3576,evm.model.AsparagusV1_01.3577,evm.model.AsparagusV1_01.3578,evm.model.AsparagusV1_02.441,evm.model.AsparagusV1_02.442,evm.model.AsparagusV1_09.1049	Ash004333,Ash019299	AT1G55860.1,AT1G70320.1	evm_27.TU.AmTr_v1.0_scaffold00033.185	Bradi4g07997.2	Dca003533,Dca001523	Gel002291	GSMUA_Achr10P17010_001,GSMUA_Achr4P06270_001,GSMUA_Achr6P12350_001	Os09t0252700-01,Os09t0252800-01,Os12t0428600-01	PAXXG294320-mRNA1,PAXXG041130-mRNA1	PDK_30s65509228g004,PDK_30s948701g001,PDK_30s986861g001,PDK_30s995261g001	Peq012577,Peq004834	PGU000763	Potri.001G368600.1,Potri.011G094100.1,Potri.002G110500.1	PZI019257,PZI022314,PZI022316,PZI022315	Sb02g016200.1,Sb08g012560.1	Spipo0008S53840.1,Spipo0025S01740.1,Spipo0025S01810.1	GSVIVT01009206001,GSVIVT01009208001,GSVIVT01014697001,GSVIVT01014698001
Cluster722	unknown function	protein dimerization activity ; nucleic acid binding ; heterocyclic compound binding	Domain of unknown function DUF659 ; HAT, C-terminal dimerisation domain ; Ribonuclease H-like domain	Aco013656.1	NA	NA	AT3G17450.1,AT5G33406.1	evm_27.TU.AmTr_v1.0_scaffold00049.213	NA	NA	NA	GSMUA_Achr3P12820_001,GSMUA_Achr10P00430_001	NA	PAXXG052620-mRNA1	PDK_30s711791g003	Peq006158	NA	Potri.002G188400.1,Potri.014G114100.1,Potri.004G137300.1,Potri.011G091500.1,Potri.004G126200.1,Potri.006G212300.1,Potri.011G118700.1,Potri.018G052800.1,Potri.002G190100.1,Potri.006G151700.1,Potri.012G071800.1,Potri.018G032800.1,Potri.018G057400.1,Potri.001G196200.1,Potri.002G009500.1,Potri.003G020000.1,Potri.001G339800.1,Potri.004G053900.1,Potri.004G114700.1,Potri.014G190400.1,Potri.014G190500.1,…	PZI001626,PZI006677,PZI007704,PZI016912,PZI019483,PZI006770,PZI010745,PZI004613,PZI003122	Sb01g026770.1,Sb01g026790.1	NA	GSVIVT01017686001
Cluster742	vinorine synthase	transferase activity, transferring acyl groups other than amino-acyl groups ; transferase activity, transferring acyl groups ; transferase activity	Transferase	Aco003521.1,Aco003522.1,Aco003523.1,Aco008117.1,Aco008122.1,Aco008130.1,Aco008131.1	evm.model.AsparagusV1_10.343,evm.model.AsparagusV1_04.580	NA	AT3G26040.1,AT1G24420.1,AT1G24430.1	evm_27.TU.AmTr_v1.0_scaffold00174.7,evm_27.TU.AmTr_v1.0_scaffold00174.9,evm_27.TU.AmTr_v1.0_scaffold00127.29	NA	Dca016444	NA	NA	NA	PAXXG142060-mRNA1,PAXXG142040-mRNA1	PDK_30s702691g021	Peq000696,Peq000698	PGU017798,PGU017799	Potri.008G180400.1,Potri.010G054100.1,Potri.010G056300.1,Potri.010G056400.1,Potri.T111900.1,Potri.T112000.1,Potri.006G010200.1,Potri.006G010300.1,Potri.017G010600.1,Potri.017G011600.1,Potri.010G053800.1,Potri.010G053900.1,Potri.017G024800.1,Potri.007G139400.1	PZI017159,PZI017160,PZI017162,PZI017157	NA	Spipo0022S03220.1,Spipo0025S05710.1,Spipo0022S04660.1,Spipo0022S05020.1	GSVIVT01010312001,GSVIVT01010309001
Cluster780	U-box domain-containing protein	protein ubiquitination ; protein modification by small protein conjugation；ubiquitin-protein transferase activity ; ubiquitin-like protein transferase activity ; binding	U box domain ; Armadillo-like helical ; Armadillo-type fold	Aco002952.1	evm.model.AsparagusV1_03.1581	Ash006520,Ash019881	AT1G66160.1,AT5G37490.1	evm_27.TU.AmTr_v1.0_scaffold00138.24	Bradi1g44390.1,Bradi1g68530.1	Dca000360,Dca010864	Gel002385,Gel015524	GSMUA_Achr6P02470_001,GSMUA_Achr7P18640_001,GSMUA_Achr11P09460_001,GSMUA_Achr10P17900_001,GSMUA_Achr3P02030_001,GSMUA_Achr6P11310_001	Os02t0738200-01,Os03t0240600-01,Os06t0248500-00	PAXXG121770-mRNA1,PAXXG308930-mRNA1	PDK_30s1178851g001,PDK_30s717671g002,PDK_30s751972g002,PDK_30s767921g006	Peq017167,Peq005736	PGU006667	Potri.004G083900.1,Potri.008G137700.1,Potri.010G103100.1,Potri.012G042600.1,Potri.015G031000.1,Potri.017G135000.1	PZI015483,PZI015495,PZI003087,PZI019552	Sb04g028560.1,Sb01g041450.1,Sb10g008890.1	Spipo0010S13660.1	GSVIVT01011616001
Cluster876	isoflavone reductase-like	——	NmrA-like domain ; NAD(P)-binding domain	Aco012772.1,Aco016393.1	evm.model.AsparagusV1_01.2708,evm.model.AsparagusV1_06.645	Ash010919,Ash013618,Ash010918	AT1G75280.1,AT1G75290.1,AT1G75300.1,AT4G39230.1	evm_27.TU.AmTr_v1.0_scaffold00011.110	Bradi4g05450.1,Bradi4g05455.1	Dca024613	NA	GSMUA_Achr2P14320_001,GSMUA_Achr7P00040_001	Os06t0472200-01,Os01t0106300-01,Os01t0106400-01	PAXXG103170-mRNA1,PAXXG215030-mRNA1	PDK_30s790251g002,PDK_30s1137281g002	Peq007070	PGU015911	Potri.009G118100.1,Potri.002G034400.1,Potri.005G228700.1,Potri.009G118300.1	PZI023624,PZI023626,PZI023629,PZI011462	Sb03g043200.1,Sb03g008750.1,Sb03g008760.1,Sb03g029820.1	Spipo0014S35590.1	GSVIVT01009731001,GSVIVT01023790001,GSVIVT01023793001,GSVIVT01023795001,GSVIVT01023800001
Cluster937	cellulose synthase-like protein	cellulose biosynthetic process ; cellulose metabolic process ; beta-glucan biosynthetic process；cellulose synthase (UDP-forming) activity ; cellulose synthase activity ; UDP-glucosyltransferase activity；membrane	Cellulose synthase ; Nucleotide-diphospho-sugar transferases	Aco013153.1	evm.model.AsparagusV1_05.2072,evm.model.AsparagusV1_05.2074	Ash020115,Ash020117,Ash020333	AT4G23990.1,AT4G24000.1,AT4G24010.1	evm_27.TU.AmTr_v1.0_scaffold00021.213	NA	Dca024730,Dca024731,Dca025321	NA	GSMUA_Achr8P05340_001,GSMUA_AchrUn_randomP23890_001	NA	PAXXG330010-mRNA1	PDK_30s667911g001	Peq009093	PGU001527,PGU009494	Potri.003G142300.1,Potri.003G142400.1,Potri.003G142500.1	PZI020045,PZI020092,PZI020093,PZI020147	NA	Spipo0005S27500.1,Spipo0005S27690.1	GSVIVT01019589001,GSVIVT01019568001,GSVIVT01019570001,GSVIVT01019572001,GSVIVT01019575001,GSVIVT01019580001,GSVIVT01019581001,GSVIVT01019582001,GSVIVT01019583001,GSVIVT01019584001,GSVIVT01019586001,GSVIVT01019587001,GSVIVT01019591001
Cluster961	prolyl oligopeptidase	proteolysis；serine-type exopeptidase activity ; serine-type endopeptidase activity	Peptidase S9A, N-terminal domain ; Peptidase S9A, prolyl oligopeptidase ; Peptidase S9, prolyl oligopeptidase, catalytic domain	Aco010316.1	evm.model.AsparagusV1_07.2219	Ash013396	AT1G50380.1	evm_27.TU.AmTr_v1.0_scaffold00171.47,evm_27.TU.AmTr_v1.0_scaffold00171.48	Bradi1g29400.1,Bradi4g15760.1	Dca017794	Gel001542	GSMUA_Achr4P15720_001	Os06t0730600-01	PAXXG059260-mRNA1,PAXXG059270-mRNA1	PDK_30s1002811g008	Peq000430	PGU004998,PGU000810,PGU006614,PGU019195	Potri.007G001300.1	PZI006548,PZI019305,PZI019820,PZI019828,PZI019830,PZI019831,PZI019833,PZI019841,PZI019850,PZI009342,PZI012265,PZI012809,PZI013968,PZI023100,PZI011866,PZI018469,PZI009474	Sb10g031180.1	Spipo0016S29100.1	GSVIVT01034358001,GSVIVT01034359001
Cluster1021	Aminotransferase	catalytic activity	Aminotransferase class V domain ; Pyridoxal phosphate-dependent transferase, subdomain 2 ; Pyridoxal phosphate-dependent transferase, major region, subdomain 1	Aco007942.1	evm.model.AsparagusV1_01.1222,evm.model.AsparagusV1_09.261	Ash013076,Ash014812	NA	evm_27.TU.AmTr_v1.0_scaffold00071.57,evm_27.TU.AmTr_v1.0_scaffold00071.56	Bradi4g40690.1,Bradi4g40700.1	NA	Gel010075	GSMUA_Achr10P16140_001,GSMUA_Achr3P02830_001,GSMUA_Achr4P12350_001	Os01t0729600-01,Os11t0209900-00,Os12t0190400-00,Os12t0191300-00	PAXXG160490-mRNA1,PAXXG341170-mRNA1	PDK_30s1107851g002,PDK_30s828081g002,PDK_30s944491g006	Peq013272,Peq013606	NA	Potri.005G059900.1,Potri.007G108800.1,Potri.007G108900.1,Potri.T107100.1,Potri.T153400.1	PZI004523,PZI004526,PZI004528,PZI004530,PZI004531	Sb03g033550.1,Sb05g009410.1,Sb08g005510.1	Spipo0007S49350.1	GSVIVT01026500001,GSVIVT01026501001,GSVIVT01026502001
Cluster1128	BURP domain-containing protein	——	BURP domain	Aco006050.1,Aco006051.1,Aco017965.1,Aco018117.1	evm.model.AsparagusV1_06.1478	Ash001079	AT5G25610.1	evm_27.TU.AmTr_v1.0_scaffold00109.5	Bradi2g49000.1	Dca023649,Dca017918,Dca017922	Gel014066	GSMUA_Achr5P09400_001	Os01t0733500-01,Os04t0225700-00	PAXXG005680-mRNA1	PDK_30s948451g003,PDK_30s780211g005,PDK_30s963931g001	Peq024689	PGU013126	Potri.006G243600.1,Potri.006G243700.1,Potri.018G036700.1	PZI013562,PZI011060,PZI011061,PZI011062,PZI022632	Sb03g033760.1	Spipo0005S40430.1,Spipo0005S40570.1,Spipo0005S40590.1,Spipo0005S40810.1,Spipo0005S40850.1,Spipo0005S40780.1	GSVIVT01035693001,GSVIVT01015390001
Cluster1227	Cysteine-rich receptor-like protein kinase	protein phosphorylation ; phosphorylation ; protein modification process	Gnk2-homologous domain ; Serine/threonine-protein kinase, active site ; Protein kinase domain	Aco010952.1	NA	Ash014299	AT5G48540.1	evm_27.TU.AmTr_v1.0_scaffold00060.28,evm_27.TU.AmTr_v1.0_scaffold00060.29,evm_27.TU.AmTr_v1.0_scaffold00060.32	Bradi1g66450.1	Dca022632,Dca022633	Gel007407,Gel010884	GSMUA_Achr10P00910_001,GSMUA_Achr10P13610_001,GSMUA_Achr10P13620_001	Os03t0277600-01,Os03t0277700-01	PAXXG077610-mRNA1	PDK_30s783211g006,PDK_30s880451g003,PDK_30s1116731g003,PDK_30s1116731g004	Peq012046	PGU007999,PGU017291	Potri.002G249600.1	PZI003193,PZI006855,PZI006863,PZI021752	Sb01g039360.1	Spipo0010S19620.1,Spipo0010S19770.1,Spipo0010S19870.1,Spipo0010S19910.1,Spipo0010S20310.1,Spipo0010S20430.1	GSVIVT01005284001,GSVIVT01005286001
Cluster1405	mediator of RNA polymerase II transcription subunit	nucleus	Transcription factor IIS, N-terminal	Aco006274.1,Aco014983.1	evm.model.AsparagusV1_02.1955,evm.model.AsparagusV1_08.3040	Ash004452	AT3G10820.2,AT5G05140.1	evm_27.TU.AmTr_v1.0_scaffold00101.114	Bradi2g25350.1,Bradi1g19810.1	Dca016638	Gel002805	GSMUA_Achr10P12630_001,GSMUA_Achr3P09260_001,GSMUA_Achr3P25000_001,GSMUA_Achr5P07870_001,GSMUA_Achr5P27520_001,GSMUA_Achr8P05860_001,GSMUA_AchrUn_randomP14120_001	Os07t0642600-01,Os05t0414100-00	PAXXG036720-mRNA1	PDK_30s736161g001	Peq008604	PGU002202	Potri.006G035500.1,Potri.016G033300.1	PZI017494,PZI018710,PZI018713,PZI018719	Sb09g020380.1,Sb02g040970.1,Sb01g034540.1	Spipo0003S14090.1	GSVIVT01025776001
Cluster1474	2-oxoglutarate-dependent dioxygenase DAO	oxidation-reduction process；oxidoreductase activity	Non-haem dioxygenase N-terminal domain ; Oxoglutarate/iron-dependent dioxygenase ; Isopenicillin N synthase-like	Aco002015.1,Aco024395.1	evm.model.AsparagusV1_01.3374	Ash013507	AT1G14120.1,AT1G14130.1	evm_27.TU.AmTr_v1.0_scaffold00022.27	Bradi5g13320.1	Dca007185,Dca008534	NA	NA	Os02t0592000-00,Os04t0475600-01	PAXXG137700-mRNA1,PAXXG094090-mRNA1,PAXXG094100-mRNA1	NA	Peq000226,Peq016096,Peq016097	PGU013576	Potri.001G455400.1,Potri.011G146600.1	PZI018008,PZI000596,PZI005253,PZI005256,PZI005257,PZI005259,PZI005260,PZI005279,PZI000597,PZI005254,PZI005282	Sb04g019760.1,Sb06g019950.1	NA	GSVIVT01026415001
Cluster1500	polygalacturonase QRT3	——	Parallel beta-helix repeat ; Pectin lyase fold ; Pectin lyase fold/virulence factor	Aco006593.1,Aco008346.1	evm.model.AsparagusV1_06.138	Ash014882	AT4G20050.2,AT4G20040.1	evm_27.TU.AmTr_v1.0_scaffold00102.72,evm_27.TU.AmTr_v1.0_scaffold02229.1	Bradi5g21587.1	Dca001355,Dca009850,Dca011248,Dca014636	Gel003739	GSMUA_Achr2P02550_001,GSMUA_Achr2P01490_001	Os04t0613200-01	PAXXG173550-mRNA1,PAXXG272090-mRNA1,PAXXG014820-mRNA1	PDK_30s783421g002,PDK_30s824251g004	Peq004124,Peq025387	PGU022405	Potri.001G159900.1,Potri.003G074600.1,Potri.003G075300.1	PZI010054,PZI010056,PZI010057,PZI020437	Sb06g028280.1	NA	GSVIVT01029528001,GSVIVT01012138001
Cluster1531	U-box domain-containing protein	protein binding	Armadillo ; Armadillo-like helical	Aco012345.1	NA	Ash015274	AT3G01400.1,AT5G58680.1	evm_27.TU.AmTr_v1.0_scaffold00086.9	Bradi1g23010.1	Dca022094,Dca007663	Gel013277	GSMUA_Achr10P11310_001,GSMUA_Achr3P18890_001,GSMUA_Achr4P10960_001,GSMUA_Achr5P16030_001,GSMUA_Achr6P07710_001,GSMUA_Achr4P03430_001,GSMUA_Achr4P14130_001,GSMUA_Achr7P26200_001	Os07t0587500-01	PAXXG050720-mRNA1,PAXXG291520-mRNA1	PDK_30s915771g003	Peq003777,Peq009688	PGU009993,PGU021392	Potri.002G118800.1,Potri.014G016400.1	PZI015265,PZI015269,PZI019722,PZI019723	Sb02g037940.1	Spipo0806S00030.1,Spipo0012S09650.1	GSVIVT01009347001
Cluster1561	Phosphatidate cytidylyltransferase	phosphatidate cytidylyltransferase activity ; cytidylyltransferase activity	Phosphatidate cytidylyltransferase, eukaryota ; Phosphatidate cytidylyltransferase	Aco018097.1	evm.model.AsparagusV1_01.492	Ash016086,Ash018499	AT1G62430.1,AT4G22340.3,AT4G26770.1	evm_27.TU.AmTr_v1.0_scaffold00133.56	Bradi1g05050.1,Bradi2g50390.2	Dca018935,Dca018936	Gel001274	GSMUA_Achr10P08860_001,GSMUA_Achr9P25380_001	Os01t0758400-01,Os10t0327300-01	PAXXG186190-mRNA1	PDK_30s805141g017,PDK_30s779101g001	Peq019010	PGU001973	Potri.004G001200.1	PZI021434,PZI021467,PZI021535,PZI021978,PZI021979	Sb02g021100.1,Sb03g006220.2,Sb03g035100.1	Spipo0001S30510.1	GSVIVT01002067001,GSVIVT01003355001,GSVIVT01037723001
Cluster1665	ent-copalyl diphosphate synthase	metabolic process；terpene synthase activity ; carbon-oxygen lyase activity, acting on phosphates ; magnesium ion binding	Terpene synthase, N-terminal domain ; Terpene synthase, metal-binding domain ; Terpenoid cyclases/protein prenyltransferase alpha-alpha toroid	Aco014922.1,Aco018450.1	evm.model.AsparagusV1_03.2794	Ash008703	AT4G02780.1	evm_27.TU.AmTr_v1.0_scaffold00103.20	NA	Dca015818,Dca015817	Gel001803	GSMUA_Achr8P31510_001,GSMUA_Achr8P31530_001	Os02t0278700-01,Os04t0178300-02,Os02t0571100-01	PAXXG045650-mRNA1	PDK_30s1204621g001,PDK_30s65509255g001,PDK_30s1181281g001	Peq008039	PGU015757,PGU017491	Potri.002G052100.1,Potri.005G210300.1	PZI005105,PZI005107,PZI005109,PZI005110,PZI005116	Sb01g021990.1,Sb05g022290.1	Spipo0001S51820.1,Spipo0001S52370.1	GSVIVT01001153001,GSVIVT01001155001
Cluster1785	uncharacterized	——	Agenet-like domain ; Agenet domain, plant type	Aco011707.1	evm.model.AsparagusV1_04.3319,evm.model.AsparagusV1_10.788	Ash004966,Ash012052	AT4G17330.1	evm_27.TU.AmTr_v1.0_scaffold00106.122	Bradi3g33240.1	Dca000083,Dca007150	Gel011217	GSMUA_Achr1P01590_001,GSMUA_Achr5P15420_001,GSMUA_Achr5P15410_001	Os10t0559600-01,Os10t0559700-02	PAXXG093950-mRNA1,PAXXG280000-mRNA1	PDK_30s656941g003,PDK_30s811501g004	Peq007559,Peq021275	PGU002019	Potri.001G157300.1,Potri.003G077600.1	PZI005966,PZI007909,PZI012498,PZI014485,PZI024513	Sb01g029120.1	Spipo0016S04760.1	GSVIVT01004716001
Cluster2013	uncharacterized protein	——	MORN motif	Aco001339.1	evm.model.AsparagusV1_03.1932,evm.model.AsparagusV1_07.2832	Ash010407	AT1G21920.1,AT1G77660.1	evm_27.TU.AmTr_v1.0_scaffold00157.37	Bradi4g31970.1	Dca001249,Dca014309	Gel010107	GSMUA_Achr3P07060_001,GSMUA_Achr8P23250_001	Os09t0453900-01	PAXXG144550-mRNA1,PAXXG048680-mRNA1	PDK_30s997181g002,PDK_30s778851g003,PDK_30s912341g001	Peq022861	PGU003845	Potri.002G085900.1,Potri.005G175800.1	PZI010243,PZI010290,PZI010293,PZI010311,PZI010316	Sb02g026440.1	Spipo0010S26090.1	GSVIVT01008898001
Cluster2157	Serine--tRNA ligase	seryl-tRNA aminoacylation ; tRNA aminoacylation for protein translation ; amino acid activation	Serine-tRNA ligase catalytic core domain ; Serine-tRNA ligase, type1 ; Serine-tRNA synthetase, type1, N-terminal	Aco018581.1	evm.model.AsparagusV1_09.1006	Ash007852,Ash007851	AT5G27470.1	evm_27.TU.AmTr_v1.0_scaffold00057.18	Bradi1g71300.1,Bradi2g08900.1	Dca022473	Gel014125	GSMUA_Achr1P22660_001	Os01t0559100-01,Os03t0198400-01	PAXXG069210-mRNA1	PDK_30s808891g001,PDK_30s922161g002	Peq025332,Peq014544	PGU005903,PGU005904,PGU005906,PGU015271	Potri.005G094400.1	PZI010755,PZI010756,PZI010757,PZI011906,PZI011912,PZI010761	Sb01g043930.1	NA	GSVIVT01000041001
Cluster2173	uncharacterized protein	——	——	NA	evm.model.AsparagusV1_02.2166	Ash015741,Ash009098	NA	evm_27.TU.AmTr_v1.0_scaffold00080.79,evm_27.TU.AmTr_v1.0_scaffold00194.12,evm_27.TU.AmTr_v1.0_scaffold00194.4,evm_27.TU.AmTr_v1.0_scaffold01768.1,evm_27.TU.AmTr_v1.0_scaffold03489.1,evm_27.TU.AmTr_v1.0_scaffold00003.295,evm_27.TU.AmTr_v1.0_scaffold00194.18,evm_27.TU.AmTr_v1.0_scaffold00205.1,evm_27.TU.AmTr_v1.0_scaffold01894.1,evm_27.TU.AmTr_v1.0_scaffold00022.127,evm_27.TU.AmTr_v1.0_scaffold0084…	NA	Dca025610	Gel009115	GSMUA_Achr3P24210_001	Os02t0513700-00,Os06t0658400-01,Os05t0414501-01	PAXXG234890-mRNA1,PAXXG226670-mRNA1	PDK_30s876171g001,PDK_30s876981g001	Peq023363	NA	NA	PZI001274,PZI024294,PZI016120	Sb01g026820.1	NA	NA
Cluster2420	hypothetical protein	——	Double-stranded RNA-binding domain	Aco004699.1	evm.model.AsparagusV1_02.1402,evm.model.AsparagusV1_04.1978	Ash017655	AT1G05950.1	evm_27.TU.AmTr_v1.0_scaffold00005.168	Bradi2g35660.1,Bradi2g35940.1	Dca021278,Dca019165	Gel016079	GSMUA_Achr9P29410_001	Os09t0514500-00	PAXXG006760-mRNA1	PDK_30s683731g002,PDK_30s796304g002	Peq006352	PGU010946	Potri.007G127800.1	PZI011267,PZI018133,PZI018121	Sb02g025890.1,Sb02g029790.1,Sb03g026860.1,Sb08g017520.1,Sb08g017420.1	Spipo0002S49530.1	GSVIVT01010749001
Cluster2577	uncharacterized protein	——	——	Aco019672.1	NA	NA	NA	evm_27.TU.AmTr_v1.0_scaffold00001.466,evm_27.TU.AmTr_v1.0_scaffold00015.6,evm_27.TU.AmTr_v1.0_scaffold00070.79,evm_27.TU.AmTr_v1.0_scaffold00079.29,evm_27.TU.AmTr_v1.0_scaffold00146.46,evm_27.TU.AmTr_v1.0_scaffold00010.8,evm_27.TU.AmTr_v1.0_scaffold00017.122,evm_27.TU.AmTr_v1.0_scaffold00026.12,evm_27.TU.AmTr_v1.0_scaffold00035.54,evm_27.TU.AmTr_v1.0_scaffold00036.65,evm_27.TU.AmTr_v1.0_scaffold0…	NA	NA	NA	NA	NA	NA	NA	NA	NA	NA	PZI007523,PZI014545,PZI019061,PZI013740	NA	NA	GSVIVT01006529001
Cluster2786	Photosystem II protein	——	——	Aco021892.1	NA	Ash020311	NA	evm_27.TU.AmTr_v1.0_scaffold00102.59,evm_27.TU.AmTr_v1.0_scaffold01196.2	Bradi1g56030.1,Bradi1g78076.1,Bradi1g78082.1	Dca025654	NA	NA	NA	PAXXG225330-mRNA1,PAXXG253860-mRNA1,PAXXG225340-mRNA1	NA	Peq001192,Peq019876	PGU000840,PGU001903	Potri.008G208700.1,Potri.014G188300.1,Potri.008G207200.1,Potri.008G208600.1,Potri.T020500.1	PZI007366,PZI016414,PZI018859,PZI019241,PZI018858	NA	NA	GSVIVT01006662001,GSVIVT01029661001,GSVIVT01010924001
Cluster3371	Apocytochrome	——	——	Aco020827.1,Aco021882.1	NA	Ash009180	NA	evm_27.TU.AmTr_v1.0_scaffold00334.3	Bradi1g05770.1,Bradi2g13074.1,Bradi3g17187.1,Bradi3g27332.1	Dca008701	NA	GSMUA_AchrUn_randomP10550_001,GSMUA_Achr11P08040_001	NA	PAXXG265011-mRNA1	NA	Peq023767,Peq020886	PGU012943,PGU012944	Potri.016G094100.1,Potri.T058700.1,Potri.016G094200.1,Potri.T058600.1	PZI018843,PZI006012,PZI006013,PZI012621	NA	NA	GSVIVT01029875001,GSVIVT01015185001
Cluster4064	uncharacterized protein	anaerobic respiration	——	Aco012770.1,Aco013624.1	evm.model.AsparagusV1_01.2705	Ash012331,Ash007519	AT1G19530.1	evm_27.TU.AmTr_v1.0_scaffold00011.121	Bradi3g07980.1	Dca016692	NA	GSMUA_Achr3P24730_001,GSMUA_AchrUn_randomP12790_001	Os03t0826800-01	PAXXG214980-mRNA1	PDK_30s865801g002	Peq025738	NA	Potri.002G034500.1,Potri.005G228600.1	PZI008872,PZI010841,PZI023549,PZI010842,PZI012612	Sb01g002720.1	NA	GSVIVT01009730001
Cluster4769	uncharacterized protein	——	——	NA	NA	Ash009907,Ash004778	NA	evm_27.TU.AmTr_v1.0_scaffold05566.1	Bradi2g17770.1,Bradi3g32920.1,Bradi4g13087.1,Bradi5g08780.1,Bradi5g05156.1	NA	NA	NA	Os08t0208400-02	PAXXG040995-mRNA1,PAXXG256625-mRNA1	PDK_30s1119631g001,PDK_30s860311g001	NA	NA	NA	PZI020469,PZI000640,PZI005964,PZI008000,PZI015908,PZI017798,PZI005941,PZI019054,PZI019267	Sb05g008716.1	NA	NA
Cluster8772	LRR receptor-like serine/threonine-protein kinase	protein binding	Leucine-rich repeat ; Leucine-rich repeat-containing N-terminal, plant-type ; Leucine-rich repeat domain, L domain-like	NA	NA	Ash011393	AT4G04220.1	evm_27.TU.AmTr_v1.0_scaffold00004.46	NA	NA	NA	NA	NA	NA	PDK_30s1033711g002	NA	PGU018298	Potri.001G003200.1	PZI002878,PZI002881,PZI014483,PZI016062,PZI002855,PZI002873,PZI002874	NA	Spipo0001S07870.1	GSVIVT01025479001,GSVIVT01025480001,GSVIVT01025484001,GSVIVT01025477001
Cluster8920	EPIDERMAL PATTERNING FACTOR	negative regulation of stomatal complex development ; guard cell differentiation	extracellular region	Aco014714.1,Aco017399.1	NA	Ash011288,Ash016850	AT1G34245.1	evm_27.TU.AmTr_v1.0_scaffold00010.278	Bradi5g23357.2	NA	NA	GSMUA_Achr10P02810_001,GSMUA_Achr3P04480_001	Os04t0637300-00	PAXXG195310-mRNA1	NA	Peq004013	NA	Potri.013G116600.1	PZI020328,PZI020334,PZI021858	Sb06g030110.1	NA	GSVIVT01001590001
Cluster9004	uncharacterized protein	——	——	NA	evm.model.AsparagusV1_04.3478	NA	AT5G45310.1	evm_27.TU.AmTr_v1.0_scaffold00011.205	Bradi2g61490.1	NA	NA	NA	Os01t0962100-01	NA	PDK_30s675901g001	NA	NA	Potri.004G234300.1	PZI000580,PZI006129,PZI006125,PZI001130,PZI004472,PZI005949,PZI022277,PZI006335	Sb03g046650.1	Spipo0004S26110.1	GSVIVT01036901001
Cluster9113	DNA-directed RNA polymerase subunit beta	——	——	NA	NA	Ash010052	NA	evm_27.TU.AmTr_v1.0_scaffold00390.4	Bradi1g39200.1,Bradi5g23820.1	Dca021481,Dca012548	NA	GSMUA_AchrUn_randomP03160_001	NA	PAXXG192860-mRNA1	NA	NA	PGU003826,PGU015618	Potri.003G067300.1	PZI016273,PZI018863,PZI002284,PZI007944	Sb03g017630.1	NA	GSVIVT01017094001,GSVIVT01032753001
Cluster10704	small subunit ribosomal protein	translation；structural constituent of ribosome；ribosome	Ribosomal protein S14, conserved site ; Ribosomal protein S14	Aco019122.1	NA	NA	AT2G34520.1	evm_27.TU.AmTr_v1.0_scaffold00251.2	NA	NA	NA	NA	NA	NA	NA	Peq024760	PGU001361	Potri.001G424900.1	PZI005977,PZI008450,PZI009271,PZI010267,PZI012658,PZI014875,PZI018778	NA	Spipo0010S04650.1	GSVIVT01018700001
Cluster10790	uncharacterized protein	hydrolase activity, acting on ester bonds ; hydrolase activity ; catalytic activity	Harbinger transposase-derived protein	NA	NA	NA	AT2G13770.1	evm_27.TU.AmTr_v1.0_scaffold00025.134	Bradi3g18614.1,Bradi1g12267.1,Bradi1g64655.1,Bradi3g24430.1	NA	NA	NA	Os01t0872900-01	NA	NA	NA	PGU018835	Potri.002G210700.1	PZI000298,PZI000415,PZI023755,PZI023912	Sb0010s002010.1,Sb10g008140.1	NA	NA
Cluster11142	Uncharacterized protein	——	——	NA	NA	Ash006618,Ash019179	NA	evm_27.TU.AmTr_v1.0_scaffold02291.1	NA	Dca015228	NA	NA	Os01t0768600-01,Os12t0544600-00,Os02t0543900-01	NA	PDK_30s804231g002	NA	NA	NA	PZI001890,PZI001891,PZI016185,PZI017840,PZI017953,PZI022450	NA	NA	NA
Cluster11401	Putative uncharacterized protein	——	——	NA	NA	NA	NA	evm_27.TU.AmTr_v1.0_scaffold00012.331	Bradi5g08270.1	NA	NA	NA	NA	PAXXG039220-mRNA1,PAXXG119870-mRNA1,PAXXG142010-mRNA1,PAXXG185220-mRNA1	PDK_30s971241g002,PDK_30s661641g001	NA	NA	NA	PZI012965,PZI020870,PZI000635,PZI004863	NA	NA	GSVIVT01001832001
Cluster11627	uncharacterized	——	——	Aco013726.1	evm.model.AsparagusV1_07.1459,evm.model.AsparagusV1_07.1792	NA	AT3G52170.1	evm_27.TU.AmTr_v1.0_scaffold00076.16	NA	NA	NA	NA	NA	NA	PDK_30s711741g005	NA	NA	Potri.008G029500.1,Potri.010G231900.1	PZI001064,PZI004134,PZI022033	NA	NA	GSVIVT01005025001
Cluster14619	beta-tubulin			NA	NA	NA	NA	evm_27.TU.AmTr_v1.0_scaffold00012.184	NA	NA	NA	NA	NA	NA	NA	NA	NA	NA	PZI004190,PZI014109,PZI014263,PZI023559,PZI002254	NA	NA	NA

## Sheet: Supplementary Table 29
Supplementary Table 29. Significantly contracted gene families on the branch leading to P. guangdongensis
Group	Function	Gene Ontology	InterPro	Ananas comosus	Asparagus officinalis	Apostasia shenzhenica	Arabidopsis thaliana	Amborella trichopoda	Brachypodium distachyon	Dendrobium catenatum	Gastrodia elata	Musa acuminata	Oryza sativa	Phalaenopsis aphrodite	Phoenix dactylifera	Phalaenopsis equestris	Platanthera guangdongensis	Populus trichocarpa	Platanthera zijinensis	Sorghum bicolor	Spirodela polyrhiza	Vitis vinifera
Cluster2	Subtilisin-like protease family	proteolysis;serine-type endopeptidase activity	PA domain ; Cucumisin-like catalytic domain ; Peptidase S8, subtilisin, Ser-active site	Aco000448.1,Aco000451.1,Aco000453.1,Aco025812.1,Aco012021.1,Aco012022.1,Aco018854.1,Aco022840.1,Aco025807.1,Aco000861.1,Aco004901.1,Aco005604.1,Aco013131.1,Aco017069.1,Aco021050.1,Aco023142.1,Aco003976.1,Aco012156.1,Aco019115.1,Aco004278.1,Aco004521.1,Aco013912.1,Aco015747.1,Aco015754.1,Aco007877.1,Aco018218.1,Aco020408.1,Aco005467.1,Aco005469.1,Aco007533.1,Aco010509.1,Aco014021.1,Aco011186.1,Aco…	evm.model.AsparagusV1_01.3230,evm.model.AsparagusV1_04.2888,evm.model.AsparagusV1_05.748,evm.model.AsparagusV1_05.910,evm.model.AsparagusV1_05.911,evm.model.AsparagusV1_06.939,evm.model.AsparagusV1_08.694,evm.model.AsparagusV1_10.1938,evm.model.AsparagusV1_10.399,evm.model.AsparagusV1_Unassigned.81,evm.model.AsparagusV1_10.371,evm.model.AsparagusV1_04.1174,evm.model.AsparagusV1_04.2130,evm.model.…	Ash005349,Ash006632,Ash006929,Ash007961,Ash009783,Ash011094,Ash012692,Ash018808,Ash020321,Ash000037,Ash000110,Ash011268,Ash012605,Ash001744,Ash003929,Ash004328,Ash007293,Ash008529,Ash008541,Ash009335,Ash014426,Ash016159,Ash008311,Ash014061,Ash007581,Ash007583,Ash007601,Ash006847,Ash011592,Ash013434	AT1G04110.1,AT3G14067.1,AT3G14240.1,AT1G01900.1,AT1G20150.1,AT1G32940.1,AT1G32950.1,AT1G32960.1,AT1G66210.1,AT1G66220.1,AT2G04160.1,AT2G05920.1,AT4G10510.1,AT4G10520.1,AT4G10530.1,AT4G10540.1,AT4G10550.3,AT4G21630.1,AT4G21650.1,AT4G26330.1,AT4G34980.1,AT5G11940.1,AT5G45640.1,AT5G45650.1,AT5G51750.1,AT5G59810.1,AT5G67360.1,AT1G32970.1,AT4G21323.1,AT4G21640.1,AT5G67090.1,AT1G20160.1,AT3G46840.1,AT3…	evm_27.TU.AmTr_v1.0_scaffold00069.149,evm_27.TU.AmTr_v1.0_scaffold00069.159,evm_27.TU.AmTr_v1.0_scaffold00069.160,evm_27.TU.AmTr_v1.0_scaffold00069.167,evm_27.TU.AmTr_v1.0_scaffold00003.107,evm_27.TU.AmTr_v1.0_scaffold00003.276,evm_27.TU.AmTr_v1.0_scaffold00017.156,evm_27.TU.AmTr_v1.0_scaffold00017.163,evm_27.TU.AmTr_v1.0_scaffold00039.113,evm_27.TU.AmTr_v1.0_scaffold00069.155,evm_27.TU.AmTr_v1.0…	Bradi1g17320.1,Bradi1g77260.1,Bradi2g07730.1,Bradi3g19300.1,Bradi3g19320.1,Bradi3g31690.1,Bradi3g51070.1,Bradi4g11640.1,Bradi5g00840.1,Bradi5g18100.1,Bradi5g18110.1,Bradi5g18117.1,Bradi5g18130.1,Bradi5g24500.1,Bradi5g24780.1,Bradi1g07840.1,Bradi1g17330.1,Bradi1g17350.1,Bradi1g75550.1,Bradi2g27640.1,Bradi2g51440.1,Bradi3g37457.1,Bradi3g57130.1,Bradi3g57140.1,Bradi4g24790.1,Bradi4g31360.1,Bradi4g41…	Dca001954,Dca001956,Dca007133,Dca008051,Dca008614,Dca013626,Dca014250,Dca014730,Dca014731,Dca014733,Dca014734,Dca015083,Dca016048,Dca016281,Dca020587,Dca021092,Dca021989,Dca022034,Dca023604,Dca010210,Dca011157,Dca011885,Dca013472,Dca021947,Dca003457,Dca004575,Dca005520,Dca007347,Dca008762,Dca011158,Dca014088,Dca018117,Dca018281,Dca018283,Dca022516,Dca007409,Dca015492,Dca005180,Dca026391,Dca017459	Gel006795,Gel007735,Gel007845,Gel007846,Gel007847,Gel010695,Gel011199,Gel012077,Gel012289,Gel012841,Gel012842,Gel012843,Gel012844,Gel015534,Gel002921,Gel003321,Gel003663,Gel003786,Gel005673,Gel007875,Gel008754,Gel008776,Gel014269,Gel007858,Gel007859,Gel000216,Gel000897,Gel012316,Gel009713	GSMUA_Achr9P28620_001,GSMUA_Achr11P03900_001,GSMUA_Achr11P03910_001,GSMUA_Achr1P03110_001,GSMUA_Achr8P11480_001,GSMUA_Achr10P09210_001,GSMUA_Achr1P19410_001,GSMUA_Achr1P27960_001,GSMUA_Achr2P11210_001,GSMUA_Achr3P11530_001,GSMUA_Achr4P01730_001,GSMUA_Achr4P03940_001,GSMUA_Achr4P11390_001,GSMUA_Achr4P13160_001,GSMUA_Achr7P05760_001,GSMUA_Achr7P06110_001,GSMUA_Achr9P09530_001,GSMUA_Achr10P17540_001…	Os02t0665300-01,Os03t0119300-01,Os03t0430500-00,Os04t0558900-01,Os04t0559000-00,Os07t0685900-01,Os10t0524600-01,Os12t0427600-01,Os02t0779200-01,Os03t0143100-00,Os03t0761500-02,Os04t0182300-00,Os08t0452100-00,Os09t0441000-00,Os01t0702300-00,Os01t0794800-01,Os01t0795000-01,Os01t0795100-00,Os02t0198700-01,Os02t0271000-01,Os02t0271600-00,Os02t0779900-00,Os02t0780200-01,Os03t0158700-01,Os03t0242900-01…	PAXXG052710-mRNA1,PAXXG058150-mRNA1,PAXXG059820-mRNA1,PAXXG074960-mRNA1,PAXXG074990-mRNA1,PAXXG090980-mRNA1,PAXXG096630-mRNA1,PAXXG136620-mRNA1,PAXXG136640-mRNA1,PAXXG136700-mRNA1,PAXXG146380-mRNA1,PAXXG184940-mRNA1,PAXXG202790-mRNA1,PAXXG245870-mRNA1,PAXXG290210-mRNA1,PAXXG296030-mRNA1,PAXXG326130-mRNA1,PAXXG326770-mRNA1,PAXXG085550-mRNA1,PAXXG098770-mRNA1,PAXXG308710-mRNA1,PAXXG024610-mRNA1,PAX…	PDK_30s1033991g001,PDK_30s1167791g013,PDK_30s671901g001,PDK_30s696771g003,PDK_30s799171g001,PDK_30s818151g001,PDK_30s846161g001,PDK_30s879031g002,PDK_30s935391g001,PDK_30s940741g008,PDK_30s1089561g002,PDK_30s674341g001,PDK_30s719021g001,PDK_30s801211g002,PDK_30s931821g002,PDK_30s808251g001,PDK_30s808251g002,PDK_30s694541g001,PDK_30s656371g001,PDK_30s709101g004,PDK_30s695851g001,PDK_30s1100921g001…	Peq000346,Peq006150,Peq007229,Peq007520,Peq009638,Peq012956,Peq020039,Peq020639,Peq022895,Peq011411,Peq012237,Peq016881,Peq021960,Peq001436,Peq001792,Peq006823,Peq011519,Peq018206,Peq022091,Peq014500,Peq014648,Peq000772,Peq012096,Peq007228,Peq020137,Peq020136,Peq007995,Peq020037,Peq007328,Peq018287,Peq019334,Peq020038,Peq020147,Peq007994	PGU001781,PGU004347,PGU006956,PGU009152,PGU010409,PGU011343,PGU011943,PGU016364,PGU016365,PGU016507,PGU000932,PGU003336,PGU005423,PGU006324,PGU010229,PGU002884,PGU008774,PGU011358,PGU008775,PGU002400,PGU021559,PGU019293,PGU021728,PGU015247,PGU011261,PGU009339	Potri.001G113700.1,Potri.003G118500.1,Potri.003G118700.1,Potri.003G118800.1,Potri.T004700.1,Potri.001G163600.1,Potri.001G167300.1,Potri.002G256300.1,Potri.003G067000.1,Potri.003G071800.1,Potri.005G145300.1,Potri.014G018900.1,Potri.014G074600.1,Potri.001G002200.1,Potri.001G450600.1,Potri.001G455800.1,Potri.001G468800.1,Potri.001G468900.1,Potri.001G469000.1,Potri.002G120400.1,Potri.003G120100.1,Pot…	PZI000530,PZI004346,PZI007894,PZI008600,PZI008601,PZI008602,PZI008603,PZI008604,PZI011968,PZI011969,PZI011970,PZI012432,PZI012433,PZI012440,PZI012823,PZI014254,PZI014768,PZI014769,PZI024010,PZI000838,PZI003662,PZI010708,PZI013778,PZI016510,PZI001159,PZI003663,PZI005702,PZI011791,PZI013316,PZI016478,PZI016481,PZI023934,PZI000948,PZI008852,PZI007743,PZI013421,PZI013427,PZI013420,PZI020783,PZI023813…	Sb01g026900.1,Sb01g031090.1,Sb01g049280.1,Sb02g020470.1,Sb04g032460.1,Sb06g025100.1,Sb06g025110.1,Sb08g002720.1,Sb08g017330.1,Sb08g017490.1,Sb09g018380.1,Sb01g007310.1,Sb01g013970.1,Sb01g047390.1,Sb02g025810.1,Sb04g034980.1,Sb06g002950.1,Sb07g022170.1,Sb01g000350.1,Sb01g023190.1,Sb01g041350.1,Sb02g027810.1,Sb02g030760.1,Sb03g032240.1,Sb03g033440.1,Sb03g037010.1,Sb04g006740.1,Sb04g034950.1,Sb05g02…	Spipo0001S49960.1,Spipo0007S33230.1,Spipo0021S28170.1,Spipo0027S02520.1,Spipo0027S02660.1,Spipo0027S02760.1,Spipo0031S04250.1,Spipo0035S08100.1,Spipo0001S68200.1,Spipo0010S02290.1,Spipo0010S05080.1,Spipo0010S05120.1,Spipo0016S14320.1,Spipo0026S12240.1,Spipo0001S32690.1,Spipo0004S49360.1,Spipo0005S24230.1,Spipo0017S18690.1,Spipo0020S25200.1,Spipo0021S10960.1,Spipo0025S00010.1,Spipo0028S00040.1,Spi…	GSVIVT01019901001,GSVIVT01027586001,GSVIVT01002783001,GSVIVT01006968001,GSVIVT01006970001,GSVIVT01006972001,GSVIVT01006973001,GSVIVT01009968001,GSVIVT01010668001,GSVIVT01010670001,GSVIVT01014788001,GSVIVT01015069001,GSVIVT01016439001,GSVIVT01016443001,GSVIVT01016446001,GSVIVT01016447001,GSVIVT01016448001,GSVIVT01016449001,GSVIVT01016451001,GSVIVT01016452001,GSVIVT01016455001,GSVIVT01016456001,GSV…
Cluster3	LRR receptor-like serine/threonine-protein kinase	protein phosphorylation;protein kinase activity ; ATP binding ; protein binding	Leucine-rich repeat-containing N-terminal, plant-type ; Protein kinase, ATP binding site ; Leucine-rich repeat	Aco000873.1,Aco009838.1,Aco014357.1,Aco020321.1,Aco021552.1,Aco026581.1,Aco003345.1,Aco004805.1,Aco004994.1,Aco018064.1,Aco003346.1,Aco008627.1,Aco009362.1,Aco010588.1,Aco014629.1,Aco030123.1,Aco004473.1,Aco009964.1,Aco005980.1,Aco008722.1,Aco022062.1,Aco012118.1,Aco025483.1,Aco031243.1,Aco012800.1,Aco017756.1,Aco025451.1,Aco025486.1	evm.model.AsparagusV1_01.1423,evm.model.AsparagusV1_01.2245,evm.model.AsparagusV1_01.2735,evm.model.AsparagusV1_01.525,evm.model.AsparagusV1_03.1096,evm.model.AsparagusV1_03.715,evm.model.AsparagusV1_04.322,evm.model.AsparagusV1_05.2176,evm.model.AsparagusV1_06.1884,evm.model.AsparagusV1_07.1964,evm.model.AsparagusV1_07.3835,evm.model.AsparagusV1_03.2387,evm.model.AsparagusV1_03.721,evm.model.Asp…	Ash000221,Ash001120,Ash001478,Ash002395,Ash002396,Ash003650,Ash004055,Ash005097,Ash005883,Ash006122,Ash006165,Ash009653,Ash010237,Ash013450,Ash013468,Ash014846,Ash015899,Ash016175,Ash017261,Ash017475,Ash018927,Ash000406,Ash006911,Ash016178,Ash018457,Ash019438,Ash019682,Ash019683,Ash012305	AT1G08590.1,AT1G17230.1,AT1G17750.1,AT1G28440.1,AT1G34110.1,AT1G35710.1,AT1G73080.1,AT1G75820.1,AT2G33170.1,AT3G19700.1,AT3G24240.1,AT3G49670.1,AT4G08850.1,AT4G20140.1,AT4G20270.1,AT4G26540.1,AT4G28490.1,AT4G28650.1,AT5G25930.1,AT5G44700.1,AT5G48940.1,AT5G56040.2,AT5G61480.1,AT5G63930.1,AT5G65700.1,AT5G65710.1,AT1G09970.2,AT1G72180.1,AT5G49660.1,AT5G46330.1,AT1G73066.1,AT2G25790.1,AT5G51350.1	evm_27.TU.AmTr_v1.0_scaffold00019.207,evm_27.TU.AmTr_v1.0_scaffold00021.186,evm_27.TU.AmTr_v1.0_scaffold00032.242,evm_27.TU.AmTr_v1.0_scaffold00032.269,evm_27.TU.AmTr_v1.0_scaffold00033.36,evm_27.TU.AmTr_v1.0_scaffold00033.51,evm_27.TU.AmTr_v1.0_scaffold00039.8,evm_27.TU.AmTr_v1.0_scaffold00055.1,evm_27.TU.AmTr_v1.0_scaffold00067.214,evm_27.TU.AmTr_v1.0_scaffold00067.215,evm_27.TU.AmTr_v1.0_scaff…	Bradi1g07180.1,Bradi1g26900.1,Bradi1g37190.1,Bradi1g57900.1,Bradi1g58460.1,Bradi1g69097.1,Bradi1g75430.1,Bradi2g04330.1,Bradi2g08350.1,Bradi2g34380.1,Bradi2g49447.1,Bradi2g56750.1,Bradi3g01230.1,Bradi3g20867.1,Bradi3g28380.1,Bradi3g34457.1,Bradi3g34470.1,Bradi3g35137.1,Bradi3g37210.1,Bradi3g37216.1,Bradi3g39150.1,Bradi4g21830.1,Bradi4g21836.1,Bradi4g28107.1,Bradi4g33160.1,Bradi5g01210.1,Bradi5g15…	Dca001192,Dca006198,Dca006549,Dca008058,Dca008852,Dca009056,Dca009700,Dca010068,Dca010404,Dca011731,Dca012021,Dca012226,Dca013475,Dca015128,Dca017131,Dca018135,Dca020307,Dca020782,Dca020928,Dca024004,Dca025027,Dca005157,Dca005295,Dca013094,Dca013960,Dca016229,Dca022501	Gel003203,Gel003272,Gel004357,Gel005779,Gel006003,Gel006087,Gel007745,Gel008613,Gel011095,Gel013507,Gel014107,Gel017326,Gel000518,Gel000519,Gel008173,Gel009864,Gel009865,Gel015418,Gel014108,Gel010630,Gel003415	GSMUA_Achr10P20790_001,GSMUA_Achr2P15820_001,GSMUA_Achr3P10820_001,GSMUA_Achr3P20720_001,GSMUA_Achr9P19720_001,GSMUA_Achr3P21970_001,GSMUA_Achr8P08350_001,GSMUA_Achr9P08350_001,GSMUA_Achr1P06510_001,GSMUA_Achr3P16610_001,GSMUA_Achr3P26680_001,GSMUA_Achr4P07370_001,GSMUA_Achr4P14590_001,GSMUA_Achr4P32160_001,GSMUA_Achr5P16960_001,GSMUA_Achr6P22870_001,GSMUA_Achr8P27460_001,GSMUA_Achr9P00190_001,GS…	Os01t0170300-01,Os01t0239700-01,Os02t0111800-02,Os03t0228800-01,Os03t0773700-01,Os04t0132500-01,Os05t0522600-01,Os06t0589800-01,Os06t0717200-01,Os07t0134200-01,Os07t0152200-01,Os07t0498400-00,Os08t0376300-01,Os08t0446200-01,Os08t0493800-01,Os09t0326100-01,Os10t0155700-00,Os10t0467900-01,Os10t0468500-01,Os11t0232100-01,Os11t0233800-01,Os01t0742400-02,Os01t0878300-01,Os02t0227700-01,Os02t0228300-01…	PAXXG002860-mRNA1,PAXXG028050-mRNA1,PAXXG037540-mRNA1,PAXXG042750-mRNA1,PAXXG065060-mRNA1,PAXXG069400-mRNA1,PAXXG113770-mRNA1,PAXXG113780-mRNA1,PAXXG117130-mRNA1,PAXXG151690-mRNA1,PAXXG152230-mRNA1,PAXXG152720-mRNA1,PAXXG160050-mRNA1,PAXXG172430-mRNA1,PAXXG173710-mRNA1,PAXXG219910-mRNA1,PAXXG248090-mRNA1,PAXXG255310-mRNA1,PAXXG261330-mRNA1,PAXXG277380-mRNA1,PAXXG290100-mRNA1,PAXXG323100-mRNA1,PAX…	PDK_30s1012141g001,PDK_30s1043421g003,PDK_30s1053751g001,PDK_30s1106821g001,PDK_30s6550948g006,PDK_30s662431g001,PDK_30s675541g006,PDK_30s676481g001,PDK_30s739091g003,PDK_30s775811g001,PDK_30s782101g004,PDK_30s799671g001,PDK_30s828131g003,PDK_30s834271g001,PDK_30s859381g001,PDK_30s869221g002,PDK_30s923581g002,PDK_30s940751g001,PDK_30s977431g001,PDK_30s6550948g007,PDK_30s677491g001,PDK_30s718331g0…	Peq001756,Peq002807,Peq005191,Peq005333,Peq005453,Peq005605,Peq008189,Peq009722,Peq010534,Peq010577,Peq014522,Peq015951,Peq022496,Peq023052,Peq001322,Peq005215,Peq007440,Peq011631,Peq012993,Peq017938,Peq018857,Peq021471,Peq006946,Peq023627,Peq025371,Peq000314,Peq012227,Peq001550,Peq013502,Peq013503	PGU002112,PGU006854,PGU008312,PGU015470,PGU016986,PGU019569,PGU021852,PGU021980,PGU022163,PGU007925,PGU009721,PGU010104,PGU012765,PGU013120,PGU013561,PGU016629,PGU020586,PGU014667,PGU012173,PGU002491,PGU002505,PGU022693	Potri.001G052500.1,Potri.001G053400.1,Potri.001G073600.1,Potri.001G075000.1,Potri.001G126100.1,Potri.001G467300.1,Potri.002G019900.1,Potri.002G063300.1,Potri.002G070900.1,Potri.002G106800.1,Potri.002G256500.1,Potri.002G258000.1,Potri.002G258200.1,Potri.002G258400.1,Potri.003G107600.1,Potri.003G108200.1,Potri.003G156200.1,Potri.003G157300.2,Potri.003G174900.1,Potri.003G175700.1,Potri.004G049100.1,…	PZI001686,PZI001828,PZI004811,PZI004975,PZI005530,PZI006812,PZI006912,PZI008415,PZI010915,PZI011014,PZI012868,PZI013138,PZI013256,PZI013266,PZI014929,PZI014974,PZI018728,PZI019310,PZI019956,PZI023796,PZI024201,PZI000289,PZI000319,PZI005617,PZI006076,PZI013118,PZI022967,PZI012867,PZI009799	Sb01g006690.1,Sb01g025950.1,Sb01g041950.1,Sb02g002450.1,Sb02g003080.1,Sb02g022100.1,Sb02g022120.1,Sb02g027710.1,Sb02g033810.1,Sb03g000350.1,Sb03g004520.1,Sb04g000920.1,Sb06g001310.1,Sb06g021910.1,Sb07g003230.1,Sb07g019130.1,Sb07g021950.1,Sb07g027920.1,Sb07g028670.1,Sb08g022780.1,Sb09g005100.1,Sb10g022910.1,Sb10g030270.1,Sb01g047250.1,Sb03g034220.1,Sb03g041570.1,Sb04g008110.1,Sb04g009100.1,Sb05g00…	Spipo0001S75240.1,Spipo0002S50920.1,Spipo0002S51000.1,Spipo0003S12470.1,Spipo0005S12310.1,Spipo0005S29270.1,Spipo0005S57820.1,Spipo0006S29090.1,Spipo0007S05290.1,Spipo0007S05870.1,Spipo0007S08620.1,Spipo0008S50390.1,Spipo0016S04520.1,Spipo0016S14260.1,Spipo0016S19270.1,Spipo0018S32830.1,Spipo0026S11700.1,Spipo0001S75310.1,Spipo0009S39780.1,Spipo0012S11030.1,Spipo0409S00010.1,Spipo0018S03900.1,Spi…	GSVIVT01010052001,GSVIVT01014750001,GSVIVT01016126001,GSVIVT01020514001,GSVIVT01028542001,GSVIVT01029038001,GSVIVT01026000001,GSVIVT01004465001,GSVIVT01009941001,GSVIVT01023246001,GSVIVT01019259001,GSVIVT01021118001,GSVIVT01035367001,GSVIVT01015298001,GSVIVT01013705001,GSVIVT01035314001,GSVIVT01014037001,GSVIVT01038628001,GSVIVT01007707001,GSVIVT01029044001,GSVIVT01010078001,GSVIVT01011375001,GSV…
Cluster14	Putative receptor-like protein kinase	protein phosphorylation ; phosphorylation ; protein modification process；protein kinase activity ; phosphotransferase activity, alcohol group as acceptor ; kinase activity	Leucine-rich repeat-containing N-terminal, plant-type ; Leucine-rich repeat ; Leucine-rich repeat domain, L domain-like	Aco005541.1,Aco005901.1,Aco005904.1,Aco008844.1,Aco008848.1,Aco009853.1,Aco009856.1,Aco009860.1,Aco009870.1,Aco009877.1,Aco014096.1,Aco014397.1,Aco016265.1,Aco011580.1,Aco008217.1,Aco019697.1,Aco029792.1,Aco014813.1	evm.model.AsparagusV1_01.1603,evm.model.AsparagusV1_01.1634,evm.model.AsparagusV1_01.2265,evm.model.AsparagusV1_01.290,evm.model.AsparagusV1_01.3278,evm.model.AsparagusV1_03.986,evm.model.AsparagusV1_04.982,evm.model.AsparagusV1_04.989,evm.model.AsparagusV1_04.990,evm.model.AsparagusV1_05.2704,evm.model.AsparagusV1_06.914,evm.model.AsparagusV1_07.1775,evm.model.AsparagusV1_07.1783,evm.model.Aspar…	Ash001051,Ash005088,Ash005329,Ash010854,Ash010885,Ash015026,Ash010481,Ash004855	AT3G47090.1,AT3G47110.1,AT3G47570.1,AT3G47580.1,AT5G20480.1,AT2G24130.1,AT5G39390.1	evm_27.TU.AmTr_v1.0_scaffold00010.400,evm_27.TU.AmTr_v1.0_scaffold00022.150,evm_27.TU.AmTr_v1.0_scaffold00029.389,evm_27.TU.AmTr_v1.0_scaffold00067.101,evm_27.TU.AmTr_v1.0_scaffold00065.10,evm_27.TU.AmTr_v1.0_scaffold00065.9	Bradi1g01442.1,Bradi1g29792.1,Bradi1g32160.1,Bradi1g37304.1,Bradi1g47097.1,Bradi1g47107.1,Bradi1g47990.1,Bradi2g00500.1,Bradi2g00540.1,Bradi2g47253.1,Bradi2g47256.1,Bradi3g08070.1,Bradi3g08075.1,Bradi3g10600.1,Bradi3g16430.1,Bradi3g48760.1,Bradi3g48790.1,Bradi3g49640.1,Bradi4g03650.1,Bradi4g03660.1,Bradi4g08300.1,Bradi4g09817.1,Bradi4g10987.1,Bradi4g10997.2,Bradi4g12990.1,Bradi4g13190.1,Bradi4g16…	Dca001135,Dca005458,Dca005945,Dca005952,Dca007386,Dca022236,Dca022238,Dca006958,Dca007377,Dca022862,Dca022863,Dca026359,Dca006287	Gel015670,Gel010541,Gel002652	GSMUA_Achr7P13430_001,GSMUA_Achr4P07630_001,GSMUA_Achr7P13410_001,GSMUA_Achr10P23920_001,GSMUA_Achr4P05950_001,GSMUA_Achr5P24240_001,GSMUA_Achr7P16210_001,GSMUA_Achr9P13380_001,GSMUA_Achr6P33740_001,GSMUA_Achr4P07640_001,GSMUA_Achr6P19930_001,GSMUA_Achr4P30790_001	Os01t0152000-01,Os01t0152600-00,Os01t0152800-01,Os01t0153000-00,Os01t0523100-00,Os02t0210700-01,Os02t0211800-00,Os02t0215500-01,Os02t0215700-01,Os02t0216000-00,Os02t0231700-00,Os02t0615500-01,Os02t0615800-01,Os02t0635600-01,Os04t0122200-00,Os04t0227200-00,Os04t0618700-01,Os06t0186100-00,Os06t0581500-01,Os06t0583600-00,Os06t0585950-00,Os06t0585982-00,Os06t0586150-00,Os06t0587200-00,Os06t0588800-00…	PAXXG129160-mRNA1,PAXXG129200-mRNA1,PAXXG129230-mRNA1,PAXXG129240-mRNA1,PAXXG182130-mRNA1,PAXXG242380-mRNA1,PAXXG017760-mRNA1,PAXXG055290-mRNA1,PAXXG055300-mRNA1,PAXXG055320-mRNA1,PAXXG129150-mRNA1,PAXXG129190-mRNA1,PAXXG379270-mRNA1,PAXXG129210-mRNA1,PAXXG009220-mRNA1,PAXXG129220-mRNA1,PAXXG379260-mRNA1	PDK_30s1031121g002,PDK_30s1037271g002,PDK_30s1057541g001,PDK_30s1057541g002,PDK_30s1082091g001,PDK_30s1088101g001,PDK_30s65509118g001,PDK_30s655351g001,PDK_30s779251g006,PDK_30s833341g002,PDK_30s866171g001,PDK_30s866171g002,PDK_30s981471g002,PDK_30s986381g001,PDK_30s993581g003,PDK_30s1026541g001,PDK_30s730401g003,PDK_30s886321g001,PDK_30s747252g001,PDK_30s725711g002,PDK_30s748781g001,PDK_30s10372…	Peq004172,Peq005518,Peq006949,Peq007020,Peq012537,Peq012538,Peq019477,Peq002868,Peq004419,Peq019474,Peq019478,Peq002867	PGU009041,PGU009042,PGU013318,PGU021907,PGU018229	Potri.004G065400.1,Potri.001G042500.1,Potri.003G150000.1,Potri.003G150100.1,Potri.003G184100.1,Potri.004G060100.1,Potri.005G030800.1,Potri.005G031300.1,Potri.005G031700.1,Potri.005G037400.1,Potri.005G080000.1,Potri.006G099100.1,Potri.006G181200.1,Potri.006G273000.1,Potri.008G033700.1,Potri.008G033900.1,Potri.008G034000.1,Potri.010G228200.1,Potri.010G228300.1,Potri.011G068500.1,Potri.011G102700.1,…	PZI010904,PZI010907,PZI011045,PZI020483,PZI024448,PZI024451,PZI024488,PZI020959	Sb06g028760.1,Sb02g006230.1,Sb02g006240.1,Sb02g006250.1,Sb02g006260.1,Sb02g006310.1,Sb02g025040.1,Sb03g005740.1,Sb03g005780.1,Sb03g005800.1,Sb03g005920.1,Sb03g005930.1,Sb03g006100.1,Sb03g031895.1,Sb04g001470.1,Sb04g004040.1,Sb04g007480.1,Sb04g007490.1,Sb04g022050.1,Sb04g026010.1,Sb04g032380.1,Sb05g001640.1,Sb05g003250.1,Sb05g004560.1,Sb05g004660.1,Sb05g005490.1,Sb05g019490.1,Sb05g019510.1,Sb05g02…	Spipo0007S50270.1,Spipo0014S04890.1,Spipo0014S04990.1,Spipo0028S14410.1,Spipo0014S04780.1,Spipo0014S04580.1,Spipo0011S30730.1,Spipo0026S17190.1	GSVIVT01002253001,GSVIVT01009394001,GSVIVT01010040001,GSVIVT01016080001,GSVIVT01020730001,GSVIVT01021635001,GSVIVT01021648001,GSVIVT01020735001,GSVIVT01020897001,GSVIVT01023658001,GSVIVT01016054001,GSVIVT01020732001,GSVIVT01021645001,GSVIVT01021407001,GSVIVT01020729001,GSVIVT01021409001,GSVIVT01000058001,GSVIVT01000055001,GSVIVT01021647001
Cluster21	Sugar transport protein	transmembrane transport ; transport ; establishment of localization；substrate-specific transmembrane transporter activity ; substrate-specific transporter activity ; transmembrane transporter activity；integral component of membrane ; intrinsic component of membrane ; membrane part	Sugar/inositol transporter ; Sugar transporter, conserved site ; Major facilitator, sugar transporter-like	Aco006734.1,Aco007397.1,Aco009133.1,Aco014002.1,Aco014415.1,Aco016897.1,Aco021163.1,Aco024297.1,Aco026103.1,Aco026106.1,Aco027220.1,Aco028869.1,Aco007400.1,Aco008491.1,Aco011682.1,Aco014729.1,Aco018637.1,Aco014753.1	evm.model.AsparagusV1_03.1480,evm.model.AsparagusV1_04.454,evm.model.AsparagusV1_05.1950,evm.model.AsparagusV1_05.565,evm.model.AsparagusV1_06.275,evm.model.AsparagusV1_07.3721,evm.model.AsparagusV1_08.2761,evm.model.AsparagusV1_08.335,evm.model.AsparagusV1_08.804,evm.model.AsparagusV1_09.1640,evm.model.AsparagusV1_08.1210	Ash001551,Ash003074,Ash004220,Ash004950,Ash005609,Ash006095,Ash007141,Ash010611,Ash010613,Ash010630,Ash012044,Ash012045,Ash013115,Ash014562,Ash014563,Ash015560,Ash015561,Ash018169,Ash019757	AT1G07340.1,AT1G11260.1,AT1G34580.1,AT1G50310.1,AT1G77210.1,AT3G05960.1,AT3G19930.1,AT3G19940.1,AT4G02050.1,AT4G21480.1,AT5G23270.1,AT5G26250.1,AT5G26340.1,AT5G61520.1	evm_27.TU.AmTr_v1.0_scaffold00003.436,evm_27.TU.AmTr_v1.0_scaffold00026.43,evm_27.TU.AmTr_v1.0_scaffold00029.36,evm_27.TU.AmTr_v1.0_scaffold00038.95,evm_27.TU.AmTr_v1.0_scaffold00038.98,evm_27.TU.AmTr_v1.0_scaffold00056.25,evm_27.TU.AmTr_v1.0_scaffold00103.41,evm_27.TU.AmTr_v1.0_scaffold00111.35,evm_27.TU.AmTr_v1.0_scaffold00111.36	Bradi1g14150.1,Bradi1g24820.1,Bradi1g37000.1,Bradi1g54320.1,Bradi1g59420.1,Bradi1g69710.1,Bradi1g78400.1,Bradi2g12840.1,Bradi2g41440.1,Bradi3g04580.1,Bradi3g15510.1,Bradi3g33390.1,Bradi3g46620.1,Bradi3g46640.1,Bradi4g14710.1,Bradi4g16060.1,Bradi4g27540.1,Bradi4g27560.1,Bradi4g28000.1,Bradi4g30290.1,Bradi5g12020.1,Bradi5g12030.1,Bradi5g12040.1,Bradi5g12050.1,Bradi5g12060.1,Bradi5g12070.1	Dca004897,Dca005657,Dca005658,Dca008720,Dca008722,Dca011352,Dca014414,Dca014418,Dca015815,Dca008542,Dca008544,Dca016625,Dca016624	Gel003630,Gel010100,Gel010481,Gel014435,Gel016210,Gel011204,Gel017678,Gel011203	GSMUA_Achr10P04830_001,GSMUA_Achr11P09570_001,GSMUA_Achr11P11950_001,GSMUA_Achr11P25780_001,GSMUA_Achr11P25990_001,GSMUA_Achr1P06040_001,GSMUA_Achr2P10700_001,GSMUA_Achr2P14120_001,GSMUA_Achr3P06440_001,GSMUA_Achr3P06460_001,GSMUA_Achr4P03620_001,GSMUA_Achr4P23820_001,GSMUA_Achr4P29880_001,GSMUA_Achr5P26540_001,GSMUA_Achr6P22680_001,GSMUA_Achr6P36920_001,GSMUA_Achr7P06560_001,GSMUA_Achr7P27070_00…	Os01t0567500-01,Os01t0567600-00,Os02t0160400-01,Os03t0101300-02,Os03t0218400-01,Os03t0594400-01,Os04t0453200-01,Os06t0141100-00,Os07t0106200-02,Os07t0131600-01,Os07t0206600-01,Os07t0559700-00,Os08t0178200-02,Os09t0268300-02,Os09t0297300-00,Os09t0322000-01,Os09t0416200-01,Os10t0561300-01,Os11t0594000-01,Os02t0573500-01,Os02t0574100-01,Os04t0452600-00,Os04t0452700-01,Os04t0453400-02,Os04t0454200-01…	PAXXG045690-mRNA1,PAXXG054550-mRNA1,PAXXG056430-mRNA1,PAXXG056450-mRNA1,PAXXG090300-mRNA1,PAXXG094040-mRNA1,PAXXG094060-mRNA1,PAXXG202770-mRNA1,PAXXG211970-mRNA1,PAXXG212060-mRNA1,PAXXG270300-mRNA1,PAXXG321030-mRNA1,PAXXG328390-mRNA1,PAXXG328410-mRNA1,PAXXG353150-mRNA1,PAXXG384530-mRNA1,PAXXG226170-mRNA1	PDK_30s1044071g001,PDK_30s1082651g001,PDK_30s1140161g001,PDK_30s65509162g004,PDK_30s65509630g001,PDK_30s669801g003,PDK_30s708451g002,PDK_30s758961g003,PDK_30s777551g001,PDK_30s904701g007,PDK_30s992641g002	Peq001529,Peq004505,Peq006683,Peq006786,Peq006787,Peq007519,Peq008042,Peq010877,Peq016091,Peq016093,Peq018609,Peq018902,Peq021026,Peq024303,Peq021027	PGU013725,PGU015491,PGU015959,PGU016343,PGU017493,PGU020676,PGU021689,PGU021690,PGU012646,PGU013579,PGU016305	Potri.001G110400.1,Potri.001G248900.1,Potri.001G253800.1,Potri.002G095900.1,Potri.002G096000.1,Potri.003G121300.1,Potri.004G033600.1,Potri.004G101900.1,Potri.004G109700.1,Potri.004G233500.1,Potri.005G090700.1,Potri.006G189100.2,Potri.007G072800.1,Potri.007G073800.1,Potri.007G073900.1,Potri.008G150700.1,Potri.008G150800.1,Potri.008G150900.1,Potri.008G151100.1,Potri.009G042900.1,Potri.009G048500.1,…	PZI000923,PZI005102,PZI005335,PZI009301,PZI009741,PZI011618,PZI014918,PZI016882,PZI016885,PZI016887,PZI019253,PZI019760,PZI021378,PZI021877,PZI000600,PZI000601,PZI000603	Sb01g016730.1,Sb01g029030.1,Sb01g042690.1,Sb01g050580.1,Sb02g000650.1,Sb02g006150.1,Sb02g024690.1,Sb02g036310.1,Sb03g025600.1,Sb04g004210.1,Sb04g023710.1,Sb04g036140.1,Sb05g023140.1,Sb06g000520.1,Sb06g018540.1,Sb06g018590.1,Sb06g018600.1,Sb06g018630.1,Sb07g004950.1,Sb10g002770.1,Sb06g018610.1	Spipo0001S55030.1,Spipo0013S02130.1,Spipo0021S10150.1,Spipo1625S00010.1,Spipo0024S22040.1,Spipo0024S22120.1	GSVIVT01000851001,GSVIVT01000853001,GSVIVT01001036001,GSVIVT01003181001,GSVIVT01009024001,GSVIVT01015332001,GSVIVT01016148001,GSVIVT01017935001,GSVIVT01017937001,GSVIVT01031077001,GSVIVT01036439001,GSVIVT01036440001
Cluster27	Receptor-like protein kinase	protein phosphorylation；protein kinase activity ; ATP binding	Malectin-like carbohydrate-binding domain ; Serine-threonine/tyrosine-protein kinase, catalytic domain ; Protein kinase, ATP binding site	Aco001484.1,Aco005072.1,Aco008525.1,Aco010993.1,Aco014392.1,Aco014821.1,Aco018550.1,Aco018669.1,Aco002557.1,Aco016615.1	evm.model.AsparagusV1_01.1845,evm.model.AsparagusV1_03.2112,evm.model.AsparagusV1_03.2233,evm.model.AsparagusV1_04.2450,evm.model.AsparagusV1_05.372,evm.model.AsparagusV1_06.1931,evm.model.AsparagusV1_07.320,evm.model.AsparagusV1_07.733,evm.model.AsparagusV1_07.1654	Ash000485,Ash000486,Ash001426,Ash004717,Ash008327,Ash008334,Ash008507,Ash009433,Ash012313,Ash013185,Ash016953,Ash019641	AT1G30570.1,AT2G21480.1,AT2G23200.1,AT2G39360.1,AT3G04690.1,AT3G46290.1,AT3G51550.1,AT4G39110.1,AT5G24010.1,AT5G28680.1,AT5G38990.1,AT5G39000.1,AT5G54380.1,AT5G59700.1,AT5G61350.1,AT5G39030.1	evm_27.TU.AmTr_v1.0_scaffold00001.334,evm_27.TU.AmTr_v1.0_scaffold00001.335,evm_27.TU.AmTr_v1.0_scaffold00003.355,evm_27.TU.AmTr_v1.0_scaffold00016.362,evm_27.TU.AmTr_v1.0_scaffold00024.19,evm_27.TU.AmTr_v1.0_scaffold00045.60,evm_27.TU.AmTr_v1.0_scaffold00077.136,evm_27.TU.AmTr_v1.0_scaffold00080.56,evm_27.TU.AmTr_v1.0_scaffold00092.136	Bradi1g07942.1,Bradi1g49510.1,Bradi1g58290.1,Bradi1g59210.1,Bradi1g63320.1,Bradi1g66160.1,Bradi1g76920.1,Bradi2g08930.1,Bradi2g31490.1,Bradi2g31540.1,Bradi2g34700.1,Bradi2g62060.1,Bradi5g22040.1,Bradi5g19680.1	Dca000268,Dca005418,Dca006025,Dca011367,Dca014836,Dca016293,Dca020105,Dca020752,Dca021884,Dca021930	Gel000235,Gel002064,Gel007772,Gel008295,Gel010604,Gel010930,Gel011926,Gel005484	GSMUA_Achr10P01780_001,GSMUA_Achr11P09540_001,GSMUA_Achr11P24550_001,GSMUA_Achr4P09870_001,GSMUA_Achr4P32700_001,GSMUA_Achr7P20760_001,GSMUA_Achr8P01710_001,GSMUA_Achr8P02090_001,GSMUA_Achr9P02870_001,GSMUA_Achr9P04140_001,GSMUA_Achr9P04860_001,GSMUA_AchrUn_randomP22210_001,GSMUA_Achr11P20760_001,GSMUA_Achr3P09730_001,GSMUA_Achr7P03470_001,GSMUA_Achr10P01750_001,GSMUA_Achr11P16040_001,GSMUA_Achr8…	Os01t0155500-01,Os01t0253000-01,Os01t0769700-01,Os03t0124200-01,Os03t0281500-01,Os03t0333200-01,Os03t0759600-00,Os04t0619600-03,Os05t0280700-01,Os05t0317700-01,Os05t0317900-01,Os05t0318700-02,Os06t0126250-00,Os06t0334300-01,Os07t0147600-03,Os10t0534500-02,Os05t0318600-01,Os04t0586500-01	PAXXG016960-mRNA1,PAXXG027130-mRNA1,PAXXG037530-mRNA1,PAXXG077350-mRNA1,PAXXG102680-mRNA1,PAXXG114240-mRNA1,PAXXG139010-mRNA1,PAXXG142640-mRNA1	PDK_30s65509158g003,PDK_30s684041g001,PDK_30s693111g004,PDK_30s739401g001,PDK_30s749151g004,PDK_30s790611g013,PDK_30s791221g001,PDK_30s804481g003,PDK_30s808101g002,PDK_30s987871g001,PDK_30s995431g001,PDK_30s696871g003	Peq001399,Peq004488,Peq005604,Peq011590,Peq012072,Peq013542,Peq016520,Peq017022,Peq020962,Peq025135	PGU003586,PGU007727,PGU009521,PGU010150,PGU013169,PGU015082,PGU022718	Potri.001G234200.1,Potri.001G405500.1,Potri.001G467000.1,Potri.004G079700.1,Potri.004G158700.1,Potri.005G055200.1,Potri.005G140400.1,Potri.005G143200.1,Potri.005G143400.2,Potri.005G143500.1,Potri.005G143600.1,Potri.005G143700.1,Potri.005G144100.1,Potri.005G144200.1,Potri.006G110000.1,Potri.008G105500.1,Potri.009G026600.1,Potri.009G120400.1,Potri.010G140000.1,Potri.010G145600.1,Potri.010G213200.1,…	PZI002389,PZI008379,PZI008901,PZI017652,PZI020543,PZI021241,PZI021351,PZI021645,PZI021722,PZI021723,PZI022476,PZI022481,PZI023833	Sb01g007450.1,Sb01g036260.1,Sb01g039000.1,Sb01g048920.1,Sb02g002840.1,Sb03g005510.1,Sb03g009660.1,Sb06g028840.1,Sb06g029710.1,Sb09g004680.1,Sb09g009320.1,Sb10g001580.1,Sb10g025840.1,Sb06g026735.1	Spipo0001S65170.1,Spipo0004S40740.1,Spipo0008S46710.1,Spipo0011S42470.1,Spipo0015S31670.1,Spipo0015S31820.1,Spipo0031S05650.1,Spipo0045S00880.1,Spipo1259S00010.1	GSVIVT01000200001,GSVIVT01000210001,GSVIVT01000211001,GSVIVT01000212001,GSVIVT01021662001,GSVIVT01025061001,GSVIVT01032879001,GSVIVT01032888001,GSVIVT01034992001,GSVIVT01032883001
Cluster32	Peptide transporter	oligopeptide transport ; peptide transport ; amide transport；transporter activity；membrane	PTR2 family proton/oligopeptide symporter, conserved site ; Proton-dependent oligopeptide transporter family ; Major facilitator superfamily domain	Aco017280.1,Aco011126.1,Aco023794.1,Aco023796.1,Aco013386.1,Aco013388.1,Aco014115.1,Aco025177.1,Aco017009.1,Aco028726.1	evm.model.AsparagusV1_02.36,evm.model.AsparagusV1_04.171,evm.model.AsparagusV1_04.172,evm.model.AsparagusV1_05.387,evm.model.AsparagusV1_07.2014,evm.model.AsparagusV1_07.412,evm.model.AsparagusV1_08.1479,evm.model.AsparagusV1_08.1480,evm.model.AsparagusV1_08.3571,evm.model.AsparagusV1_10.1905,evm.model.AsparagusV1_07.36	Ash007890,Ash009703,Ash011534,Ash000083,Ash004537,Ash006226	AT1G62200.1,AT2G02040.1,AT3G54140.1,AT5G01180.1,AT2G02020.1,AT2G40460.1,AT5G46040.1,AT5G46050.1	evm_27.TU.AmTr_v1.0_scaffold00024.100,evm_27.TU.AmTr_v1.0_scaffold00024.101,evm_27.TU.AmTr_v1.0_scaffold00024.97,evm_27.TU.AmTr_v1.0_scaffold00029.319,evm_27.TU.AmTr_v1.0_scaffold00029.322,evm_27.TU.AmTr_v1.0_scaffold00036.136,evm_27.TU.AmTr_v1.0_scaffold00067.156,evm_27.TU.AmTr_v1.0_scaffold00067.190,evm_27.TU.AmTr_v1.0_scaffold00067.196,evm_27.TU.AmTr_v1.0_scaffold00256.1,evm_27.TU.AmTr_v1.0_sc…	Bradi1g10490.1,Bradi1g21010.1,Bradi1g22087.1,Bradi1g25460.1,Bradi1g34610.1,Bradi1g59840.1,Bradi1g68820.2,Bradi1g68830.1,Bradi1g68837.1,Bradi1g68850.1,Bradi1g68860.2,Bradi1g72910.1,Bradi2g02822.1,Bradi3g34590.1,Bradi3g39040.1,Bradi4g17950.1,Bradi5g01737.1,Bradi1g75820.1,Bradi2g30380.1,Bradi3g28400.1,Bradi3g28410.1,Bradi3g28417.1,Bradi2g30437.1,Bradi2g43917.1,Bradi3g34600.1,Bradi3g52427.1,Bradi5g20…	Dca000307,Dca000557,Dca008814,Dca009909,Dca000813,Dca009626,Dca016042,Dca017755,Dca022738,Dca017342	Gel001501,Gel002086,Gel010690,Gel000439,Gel011763,Gel016995	GSMUA_Achr7P16570_001,GSMUA_Achr10P13850_001,GSMUA_Achr11P02570_001,GSMUA_Achr11P06560_001,GSMUA_Achr3P09870_001,GSMUA_Achr3P17650_001,GSMUA_Achr5P12930_001,GSMUA_Achr6P06340_001,GSMUA_Achr6P15050_001,GSMUA_Achr6P15110_001,GSMUA_Achr6P23640_001,GSMUA_Achr9P29100_001,GSMUA_AchrUn_randomP14070_001,GSMUA_Achr5P03690_001	Os01t0902700-01,Os02t0699000-01,Os03t0235700-01,Os03t0719900-02,Os04t0597600-01,Os04t0597800-01,Os06t0705700-01,Os06t0706100-00,Os07t0100600-01,Os07t0603800-01,Os10t0109900-00,Os10t0111700-01,Os10t0370700-01,Os10t0579600-01,Os03t0138700-01,Os10t0469900-01,Os10t0470700-01,Os01t0902800-00,Os06t0705600-00,Os10t0579800-01,Os10t0112500-00,Os10t0111300-01	PAXXG035120-mRNA1,PAXXG073480-mRNA1,PAXXG074740-mRNA1,PAXXG074750-mRNA1,PAXXG074760-mRNA1,PAXXG078890-mRNA1,PAXXG125510-mRNA1,PAXXG144230-mRNA1,PAXXG146430-mRNA1,PAXXG243220-mRNA1,PAXXG260860-mRNA1,PAXXG028660-mRNA1	PDK_30s1047941g002,PDK_30s670131g003,PDK_30s707661g010,PDK_30s707661g011,PDK_30s740291g003,PDK_30s740291g004,PDK_30s740291g005,PDK_30s971631g001,PDK_30s681141g007,PDK_30s681141g008,PDK_30s685001g001,PDK_30s964741g007,PDK_30s1077331g001,PDK_30s739001g001	Peq003065,Peq007381,Peq009821,Peq015594,Peq000514,Peq007244,Peq007245,Peq007246,Peq007358,Peq007361,Peq022245,Peq025441	PGU005245,PGU005246,PGU008461,PGU009709,PGU010922,PGU011466,PGU015137,PGU017755	Potri.001G248600.2,Potri.006G096800.1,Potri.009G042400.1,Potri.010G100200.1,Potri.011G120000.1,Potri.016G111800.1,Potri.016G111900.1,Potri.002G029200.1,Potri.002G258700.1,Potri.002G258900.1,Potri.008G170100.1,Potri.010G068100.1,Potri.019G055800.1,Potri.005G233500.1	PZI010025,PZI010026,PZI010027,PZI013453,PZI021938,PZI000545,PZI002092,PZI002814,PZI002815,PZI002833,PZI002834,PZI002835,PZI006578,PZI006579,PZI006721,PZI007128,PZI010449,PZI002812	Sb01g027740.1,Sb02g038680.1,Sb06g027310.1,Sb01g009890.1,Sb01g009900.1,Sb01g019630.1,Sb01g019640.1,Sb01g027040.1,Sb01g027250.1,Sb01g027280.1,Sb01g027290.1,Sb01g027300.1,Sb01g041710.1,Sb01g041730.1,Sb01g047690.1,Sb02g000260.1,Sb03g006420.1,Sb03g043020.1,Sb09g016180.1,Sb01g027050.1,Sb01g027320.1,Sb01g041720.1,Sb01g027730.1	Spipo0017S01830.1,Spipo0031S01280.1,Spipo0035S07200.1	GSVIVT01024796001,GSVIVT01027876001,GSVIVT01028391001,GSVIVT01028392001,GSVIVT01032716001,GSVIVT01034004001,GSVIVT01011563001
Cluster44	Monocopper oxidase-like protein	oxidation-reduction process ; single-organism metabolic process ; single-organism process	oxidation-reduction process ; single-organism metabolic process ; single-organism process	Aco001664.1,Aco002276.1,Aco007153.1,Aco009027.1,Aco011816.1,Aco012590.1,Aco026374.1,Aco007434.1,Aco013272.1,Aco016280.1,Aco017534.1,Aco028856.1	evm.model.AsparagusV1_03.1169,evm.model.AsparagusV1_04.2336,evm.model.AsparagusV1_06.168,evm.model.AsparagusV1_07.3047,evm.model.AsparagusV1_01.1646,evm.model.AsparagusV1_02.1425,evm.model.AsparagusV1_07.1237,evm.model.AsparagusV1_08.249,evm.model.AsparagusV1_04.814	Ash000148,Ash001502,Ash004273,Ash007709,Ash007710,Ash010193,Ash010548,Ash015482,Ash006679,Ash017194	AT1G21850.1,AT1G21860.1,AT1G41830.1,AT1G55560.1,AT1G55570.1,AT1G76160.1,AT2G23630.1,AT3G13390.1,AT3G13400.1,AT4G22010.1,AT4G28090.1,AT4G37160.1,AT4G38420.1,AT5G48450.1,AT5G66920.1,AT4G12420.2,AT4G25240.1,AT5G51480.1,AT1G75790.1	evm_27.TU.AmTr_v1.0_scaffold00037.118,evm_27.TU.AmTr_v1.0_scaffold00085.6,evm_27.TU.AmTr_v1.0_scaffold00106.63,evm_27.TU.AmTr_v1.0_scaffold00159.11,evm_27.TU.AmTr_v1.0_scaffold00163.22,evm_27.TU.AmTr_v1.0_scaffold00169.31	Bradi1g26470.1,Bradi1g32470.1,Bradi1g58840.1,Bradi2g22000.1,Bradi2g53297.1,Bradi5g18317.1,Bradi1g52200.1,Bradi2g03777.1,Bradi3g11540.1,Bradi3g16940.1	Dca001847,Dca004464,Dca005977,Dca009886,Dca010185,Dca013980,Dca013981,Dca021006,Dca016556,Dca017624,Dca021998	Gel002944,Gel003137,Gel003138,Gel008363,Gel016060,Gel017296,Gel001936,Gel007080	GSMUA_Achr10P05020_001,GSMUA_Achr10P28550_001,GSMUA_Achr11P03830_001,GSMUA_Achr11P15380_001,GSMUA_Achr11P25020_001,GSMUA_Achr3P09610_001,GSMUA_Achr3P17240_001,GSMUA_Achr4P04820_001,GSMUA_Achr4P27750_001,GSMUA_Achr4P29540_001,GSMUA_Achr5P07530_001,GSMUA_Achr5P11580_001,GSMUA_Achr5P19890_001,GSMUA_Achr5P26560_001,GSMUA_Achr5P27810_001,GSMUA_Achr6P34670_001,GSMUA_Achr7P00290_001,GSMUA_Achr8P01580_00…	Os01t0816700-01,Os04t0561900-01,Os06t0678800-01,Os07t0119400-01,Os07t0510900-01,Os01t0100400-01,Os06t0104300-01,Os08t0154250-01,Os10t0508000-00	PAXXG022020-mRNA1,PAXXG113320-mRNA1,PAXXG140540-mRNA1,PAXXG140580-mRNA1,PAXXG240200-mRNA1,PAXXG302400-mRNA1,PAXXG368810-mRNA1,PAXXG006940-mRNA1,PAXXG207120-mRNA1	PDK_30s1211711g002,PDK_30s695061g001,PDK_30s942421g001,PDK_30s65509191g001,PDK_30s973481g005,PDK_30s843261g002	Peq001766,Peq006067,Peq015782,Peq017688,Peq023818,Peq023822,Peq002224,Peq014358,Peq024196	PGU000005,PGU005064,PGU016016,PGU015201	Potri.001G000500.1,Potri.001G000600.1,Potri.001G120300.1,Potri.002G013700.1,Potri.002G227600.1,Potri.003G112700.1,Potri.003G224100.1,Potri.003G224200.1,Potri.004G010100.1,Potri.004G180500.1,Potri.005G247700.1,Potri.007G038200.1,Potri.007G038300.1,Potri.012G126400.1,Potri.014G154500.1,Potri.014G177700.1,Potri.015G127200.1,Potri.002G021000.1	PZI000213,PZI005381,PZI010454,PZI018698,PZI022946,PZI014818	Sb02g034420.1,Sb03g037970.1,Sb06g025300.1,Sb09g023770.1,Sb10g027270.1,Sb01g017580.1,Sb01g035180.1,Sb07g003590.1,Sb10g000470.1	Spipo0003S78690.1,Spipo0015S10120.1,Spipo0016S10540.1,Spipo0020S10330.1,Spipo0037S05380.1,Spipo0663S00050.1	GSVIVT01001270001,GSVIVT01003808001,GSVIVT01004401001,GSVIVT01005054001,GSVIVT01005055001,GSVIVT01005373001,GSVIVT01008707001,GSVIVT01012709001,GSVIVT01023902001,GSVIVT01030441001,GSVIVT01018624001
Cluster46	Cannabidiolic acid synthase	oxidation-reduction process ; single-organism metabolic process ; single-organism process	Berberine/berberine-like ; FAD linked oxidase, N-terminal ; FAD-binding, type 2, subdomain 1	Aco004040.1,Aco008394.1	evm.model.AsparagusV1_06.64,evm.model.AsparagusV1_06.50,evm.model.AsparagusV1_06.59,evm.model.AsparagusV1_06.66,evm.model.AsparagusV1_Unassigned.640	Ash009697,Ash009742,Ash009750,Ash009751,Ash009753,Ash004351,Ash014862	AT1G30760.1,AT2G34790.1,AT5G44380.1,AT5G44390.1,AT5G44400.1,AT4G20860.1,AT5G44360.1,AT1G01980.1,AT1G11770.1,AT1G30740.1,AT4G20830.1,AT4G20840.1,AT1G26380.1,AT1G26390.1,AT1G26400.1,AT1G26410.1,AT1G26420.1,AT4G20800.1,AT1G30700.1,AT1G30710.1,AT1G30720.1,AT1G34575.1,AT1G30730.1,AT2G34810.1,AT4G20820.1,AT5G44410.1,AT5G44440.1	evm_27.TU.AmTr_v1.0_scaffold00032.244,evm_27.TU.AmTr_v1.0_scaffold00032.245,evm_27.TU.AmTr_v1.0_scaffold00038.100,evm_27.TU.AmTr_v1.0_scaffold00038.103	Bradi1g38250.1,Bradi1g38260.1,Bradi3g09380.1,Bradi5g17300.1,Bradi1g38270.1,Bradi4g18970.1,Bradi5g02900.1,Bradi5g02967.1	Dca009800,Dca014654,Dca014655,Dca021290,Dca022715,Dca011105,Dca011106,Dca011107	Gel005903,Gel017720,Gel003726,Gel010353	GSMUA_Achr4P31040_001,GSMUA_Achr3P23440_001,GSMUA_Achr3P23450_001,GSMUA_Achr3P23470_001	Os06t0548800-01,Os06t0549600-01,Os06t0549900-01,Os06t0548100-00,Os06t0548200-01,Os06t0549300-00,Os06t0549633-00,Os11t0495950-00	PAXXG009040-mRNA1,PAXXG009050-mRNA1,PAXXG009080-mRNA1,PAXXG009090-mRNA1,PAXXG014490-mRNA1,PAXXG014500-mRNA1,PAXXG062840-mRNA1,PAXXG319950-mRNA1,PAXXG319960-mRNA1,PAXXG193490-mRNA1,PAXXG266510-mRNA1,PAXXG266520-mRNA1,PAXXG266500-mRNA1	PDK_30s677261g004,PDK_30s830001g001,PDK_30s899631g001	Peq004162,Peq004163,Peq009320,Peq015167,Peq018384,Peq022281,Peq022284,Peq011186,Peq011187	PGU013117,PGU014461,PGU014624,PGU013293	Potri.001G440700.1,Potri.001G459100.1,Potri.001G459200.1,Potri.001G459500.1,Potri.001G461500.1,Potri.001G461700.1,Potri.001G461800.1,Potri.001G461900.1,Potri.001G462000.1,Potri.001G462100.1,Potri.001G462200.1,Potri.001G462400.1,Potri.001G462500.1,Potri.001G462600.1,Potri.001G462700.1,Potri.001G462800.1,Potri.001G463100.1,Potri.001G463300.1,Potri.001G463400.1,Potri.001G464700.1,Potri.001G464800.1,…	PZI001826,PZI001827,PZI003170,PZI011075,PZI011076,PZI014549,PZI023971,PZI023972,PZI016793	Sb06g014450.1,Sb10g021680.1,Sb10g021685.1,Sb10g021690.1,Sb10g021700.1,Sb05g017260.1,Sb07g000490.1,Sb10g021670.1	Spipo0013S37540.1	GSVIVT01020746001,GSVIVT01021629001,GSVIVT01021726001,GSVIVT01020745001
Cluster70	Probable pre-mRNA-splicing factor ATP-dependent RNA helicase	helicase activity ; nucleoside-triphosphatase activity ; pyrophosphatase activity	Domain of unknown function DUF1605 ; Helicase-associated domain ; Helicase, C-terminal	Aco001753.1,Aco002574.1,Aco004339.1,Aco004467.1,Aco009016.1,Aco013690.1,Aco017584.1,Aco019517.1,Aco024486.1,Aco025589.1,Aco026589.1,Aco003493.1	evm.model.AsparagusV1_05.3141,evm.model.AsparagusV1_06.1156,evm.model.AsparagusV1_06.1472,evm.model.AsparagusV1_06.311,evm.model.AsparagusV1_07.1220,evm.model.AsparagusV1_07.2956,evm.model.AsparagusV1_02.1007,evm.model.AsparagusV1_05.3140	Ash000265,Ash001749,Ash002907,Ash011273,Ash015735,Ash017557,Ash020168	AT1G26370.1,AT1G27900.1,AT1G32490.1,AT2G35340.1,AT2G47250.1,AT3G26560.1,AT3G62310.1,AT4G16680.1,AT4G18465.1,AT5G13010.1	evm_27.TU.AmTr_v1.0_scaffold00005.116,evm_27.TU.AmTr_v1.0_scaffold00019.144,evm_27.TU.AmTr_v1.0_scaffold00021.120,evm_27.TU.AmTr_v1.0_scaffold00022.54,evm_27.TU.AmTr_v1.0_scaffold00025.257,evm_27.TU.AmTr_v1.0_scaffold00090.29,evm_27.TU.AmTr_v1.0_scaffold00110.39	Bradi1g18830.1,Bradi1g26607.1,Bradi1g61220.1,Bradi1g64190.1,Bradi2g06800.1,Bradi2g26670.1,Bradi3g03570.1,Bradi3g13460.1,Bradi3g22680.1,Bradi4g16730.1,Bradi4g19990.1	Dca001663,Dca002010,Dca002012,Dca011480,Dca011585,Dca011894,Dca018497,Dca018560	Gel009104,Gel014183,Gel015106,Gel016593,Gel016762,Gel002497,Gel014182	GSMUA_Achr10P26190_001,GSMUA_Achr11P12280_001,GSMUA_Achr1P18470_001,GSMUA_Achr3P12710_001,GSMUA_Achr3P24350_001,GSMUA_Achr4P23370_001,GSMUA_Achr5P05110_001,GSMUA_Achr2P20940_001	Os01t0212100-01,Os02t0301500-01,Os03t0314100-01,Os05t0389800-01,Os06t0192500-02,Os06t0343100-01,Os07t0508000-01,Os08t0335000-00,Os11t0310800-01	PAXXG061080-mRNA1,PAXXG061090-mRNA1,PAXXG123540-mRNA1,PAXXG155330-mRNA1,PAXXG209410-mRNA1,PAXXG228380-mRNA1,PAXXG228440-mRNA1,PAXXG255370-mRNA1,PAXXG255500-mRNA1,PAXXG303300-mRNA1	PDK_30s695271g001,PDK_30s729131g001,PDK_30s734241g001,PDK_30s839771g002,PDK_30s922111g001,PDK_30s839771g003	Peq006558,Peq006569,Peq008619,Peq016869,Peq017787,Peq018004,Peq018010,Peq018470,Peq022225,Peq025485	PGU004240,PGU004530,PGU008232,PGU015644	Potri.002G192500.1,Potri.004G052700.1,Potri.008G096800.3,Potri.010G057200.1,Potri.010G172500.1,Potri.012G034200.1,Potri.014G117900.1,Potri.015G008700.1,Potri.015G024400.1	PZI004145,PZI007806,PZI015848,PZI016544,PZI019545,PZI023046,PZI013714	Sb01g037170.1,Sb01g044300.1,Sb02g034295.1,Sb03g002030.1,Sb04g022460.1,Sb07g026490.1,Sb09g019260.1,Sb09g030450.1,Sb10g005130.1	Spipo0001S54900.1,Spipo0003S43380.1,Spipo0008S37860.1	GSVIVT01000554001,GSVIVT01007911001,GSVIVT01010362001,GSVIVT01021163001,GSVIVT01028153001
Cluster88	acyl-activating enzyme	metabolic process；catalytic activity	AMP-binding enzyme, C-terminal domain ; AMP-dependent synthetase/ligase ; AMP-binding, conserved site	Aco001797.1,Aco002533.1,Aco011853.1,Aco012998.1,Aco018358.1,Aco030807.1,Aco010645.1	evm.model.AsparagusV1_01.1076,evm.model.AsparagusV1_01.3258,evm.model.AsparagusV1_01.3389,evm.model.AsparagusV1_02.123,evm.model.AsparagusV1_03.2440,evm.model.AsparagusV1_04.1371,evm.model.AsparagusV1_04.1372,evm.model.AsparagusV1_07.1313,evm.model.AsparagusV1_07.2363,evm.model.AsparagusV1_10.930,evm.model.AsparagusV1_Unassigned.517	Ash006207,Ash012279,Ash019018	AT1G20560.1,AT1G21530.2,AT1G21540.1,AT1G65880.1,AT1G65890.1,AT1G66120.1,AT1G68270.1,AT1G75960.1,AT1G76290.1,AT1G77240.1,AT2G17650.1,AT3G16910.1,AT5G16340.1,AT5G16370.1	evm_27.TU.AmTr_v1.0_scaffold00044.8,evm_27.TU.AmTr_v1.0_scaffold00047.69,evm_27.TU.AmTr_v1.0_scaffold00057.25,evm_27.TU.AmTr_v1.0_scaffold00090.109	Bradi1g64630.1,Bradi1g64640.1,Bradi1g76147.1,Bradi1g76157.1,Bradi1g76170.1,Bradi1g76430.1,Bradi3g01740.1,Bradi4g37570.1,Bradi5g26000.1	Dca009211,Dca017773,Dca019686,Dca024263	Gel001525,Gel001526,Gel010183,Gel010671,Gel012568	GSMUA_Achr11P22540_001,GSMUA_Achr2P11070_001,GSMUA_Achr3P08270_001,GSMUA_Achr5P18870_001,GSMUA_Achr7P04120_001,GSMUA_Achr9P16600_001	Os01t0342900-01,Os02t0119200-01,Os03t0130100-01,Os03t0133500-01,Os03t0133800-01,Os03t0305000-01,Os03t0305100-01,Os04t0674700-01,Os09t0555800-00	PAXXG026760-mRNA1,PAXXG059020-mRNA1,PAXXG064240-mRNA1,PAXXG228900-mRNA1	PDK_30s1019691g001,PDK_30s711571g001,PDK_30s757071g003,PDK_30s854741g002,PDK_30s858001g007,PDK_30s886402g013,PDK_30s896621g010	Peq002606,Peq005222,Peq015893	PGU002970,PGU007768	Potri.002G010600.1,Potri.004G000300.1,Potri.004G082000.1,Potri.005G099500.1,Potri.005G102900.1,Potri.005G250700.1,Potri.006G036200.1,Potri.006G036300.1,Potri.007G059300.1,Potri.008G108000.1,Potri.013G094100.1,Potri.013G096200.1,Potri.015G148500.1,Potri.016G034800.1,Potri.017G138400.1,Potri.019G067800.1,Potri.019G067900.1,Potri.019G068000.1,Potri.019G068100.1,Potri.T116500.1,Potri.T116700.1	PZI004741,PZI004743,PZI004744,PZI004918,PZI006565,PZI007136,PZI014881	Sb01g037600.1,Sb01g037610.1,Sb01g048050.1,Sb01g048080.1,Sb01g048090.1,Sb01g048390.1,Sb04g001460.1,Sb06g032750.1,Sb10g009600.1,Sb10g009610.1,Sb10g012080.1	Spipo0016S26690.1,Spipo0017S15880.1,Spipo0017S16020.1,Spipo0017S16140.1,Spipo0030S14660.1,Spipo0016S24120.1	GSVIVT01035030001,GSVIVT01035031001,GSVIVT01033207001,GSVIVT01033214001,GSVIVT01035272001,GSVIVT01003829001
Cluster92	Histone H4 variant TH011	nucleosome assembly ; chromatin assembly ; nucleosome organization	Histone H4, conserved site ; Histone H4 ; Histone-fold	Aco002288.1,Aco006427.1,Aco007017.1,Aco009203.1,Aco011899.1,Aco012142.1,Aco016661.1,Aco018376.1,Aco030564.1	NA	Ash004170,Ash012373,Ash013500,Ash019679,Ash019902,Ash019944	AT1G07660.1,AT1G07820.2,AT2G28740.1,AT3G45930.1,AT3G46320.1,AT3G53730.1,AT5G59690.1,AT5G59970.1	evm_27.TU.AmTr_v1.0_scaffold00001.489,evm_27.TU.AmTr_v1.0_scaffold00003.187,evm_27.TU.AmTr_v1.0_scaffold00003.316,evm_27.TU.AmTr_v1.0_scaffold00007.151,evm_27.TU.AmTr_v1.0_scaffold00019.276,evm_27.TU.AmTr_v1.0_scaffold00019.278,evm_27.TU.AmTr_v1.0_scaffold00019.280,evm_27.TU.AmTr_v1.0_scaffold00032.49,evm_27.TU.AmTr_v1.0_scaffold00059.170	Bradi1g05980.1,Bradi1g06000.1,Bradi1g68190.1,Bradi1g77230.1,Bradi2g22790.1,Bradi2g22990.1,Bradi2g23010.1,Bradi3g51930.1,Bradi4g06040.1,Bradi4g30960.1,Bradi4g37340.1,Bradi5g19350.1,Bradi5g19360.1	Dca000450,Dca003481,Dca007100,Dca007112,Dca023863,Dca024768,Dca024769	Gel000780,Gel005943,Gel006779,Gel009124,Gel010052,Gel012783,Gel015316	GSMUA_Achr11P24570_001,GSMUA_Achr10P03150_001,GSMUA_Achr10P07220_001,GSMUA_Achr11P07400_001,GSMUA_Achr1P07160_001,GSMUA_Achr1P15010_001,GSMUA_Achr3P05060_001,GSMUA_Achr3P27970_001,GSMUA_Achr7P15380_001,GSMUA_Achr8P20970_001,GSMUA_Achr9P04120_001	Os01t0835900-00,Os02t0684500-00,Os03t0119900-01,Os04t0583600-01,Os05t0462700-01,Os05t0466600-01,Os07t0549900-00,Os09t0433600-01,Os09t0553100-00,Os10t0539500-01	PAXXG093500-mRNA1,PAXXG146600-mRNA1,PAXXG166490-mRNA1,PAXXG222900-mRNA1,PAXXG291400-mRNA1,PAXXG331240-mRNA1,PAXXG166480-mRNA1	PDK_30s1024041g003,PDK_30s1027781g001,PDK_30s1045901g003,PDK_30s696061g002,PDK_30s819711g005,PDK_30s851961g001,PDK_30s972901g002	Peq001102,Peq003012,Peq003762,Peq003938,Peq008095,Peq008096,Peq023728	PGU003736,PGU009068,PGU009132,PGU013300	Potri.005G115600.1,Potri.005G115300.1,Potri.006G168100.1,Potri.007G013300.1,Potri.007G013500.1,Potri.008G047500.1,Potri.010G213900.1,Potri.010G214000.1,Potri.018G092900.1,Potri.018G093000.1,Potri.007G012500.1	PZI008301,PZI011346,PZI012164,PZI013011,PZI013017,PZI013033,PZI023969	Sb01g030460.1,Sb01g049250.1,Sb02g025440.1,Sb02g032240.1,Sb03g004840.1,Sb03g004870.1,Sb03g004890.1,Sb03g039090.1,Sb04g031620.1,Sb06g026490.1,Sb09g022920.1	Spipo0011S03040.1,Spipo0016S23240.1,Spipo0430S00090.1	GSVIVT01016576001
Cluster101	65-kDa microtubule-associated protein	xyloglucan metabolic process ; hemicellulose metabolic process ; cell wall polysaccharide metabolic process；xyloglucan:xyloglucosyl transferase activity ; glucosyltransferase activity ; hydrolase activity, hydrolyzing O-glycosyl compounds；apoplast ; cell wall ; external encapsulating structure	Xyloglucan endo-transglycosylase, C-terminal ; Xyloglucan endotransglucosylase/hydrolase ; Glycoside hydrolase family 16	Aco001019.1,Aco001362.1,Aco013401.1,Aco003131.1,Aco019983.1,Aco004602.1,Aco014954.1	evm.model.AsparagusV1_03.1603,evm.model.AsparagusV1_07.3602,evm.model.AsparagusV1_03.1224,evm.model.AsparagusV1_08.2814,evm.model.AsparagusV1_01.3496,evm.model.AsparagusV1_04.1454,evm.model.AsparagusV1_07.1764	Ash012552,Ash010967,Ash019105,Ash016469,Ash004286	AT1G14720.1,AT2G01850.1,AT1G14690.2,AT2G01910.1,AT4G26760.1,AT5G55230.2,AT1G27920.1,AT2G38720.1	evm_27.TU.AmTr_v1.0_scaffold00024.8,evm_27.TU.AmTr_v1.0_scaffold00013.126,evm_27.TU.AmTr_v1.0_scaffold00024.38,evm_27.TU.AmTr_v1.0_scaffold00090.16,evm_27.TU.AmTr_v1.0_scaffold00101.81	Bradi4g29707.1,Bradi1g10560.1,Bradi1g68710.2,Bradi4g31800.1,Bradi1g36150.1,Bradi1g42800.1,Bradi3g53580.1,Bradi3g41210.1,Bradi2g25500.1,Bradi1g68590.1	Dca011262,Dca004576,Dca015207,Dca006234,Dca015644,Dca000674	Gel017241,Gel000758	GSMUA_Achr10P25910_001,GSMUA_Achr2P21660_001,GSMUA_Achr6P04350_001,GSMUA_Achr6P05980_001,GSMUA_Achr6P23030_001,GSMUA_Achr3P13450_001,GSMUA_Achr4P03890_001,GSMUA_Achr4P19380_001,GSMUA_Achr7P06200_001,GSMUA_Achr9P17360_001,GSMUA_Achr11P26740_001,GSMUA_Achr10P17840_001,GSMUA_Achr3P02040_001,GSMUA_Achr6P11380_001,GSMUA_Achr8P30840_001	Os03t0239000-01,Os03t0237600-02,Os09t0450300-01,Os02t0720200-01,Os06t0308300-03,Os06t0611000-01,Os08t0531100-01,Os05t0409400-01,Os03t0719000-01	PAXXG173360-mRNA1,PAXXG162290-mRNA1,PAXXG264530-mRNA1,PAXXG089090-mRNA1,PAXXG134860-mRNA1,PAXXG107930-mRNA1,PAXXG188790-mRNA1	PDK_30s844721g003,PDK_30s1144941g002,PDK_30s656361g001,PDK_30s731801g001,PDK_30s825701g002,PDK_30s682591g007,PDK_30s796791g001	Peq004106,Peq011308,Peq008299,Peq022267,Peq010475,Peq004235	PGU018154,PGU016544,PGU007535	Potri.008G138400.1,Potri.010G102300.1,Potri.001G356500.1,Potri.003G192400.1,Potri.008G139700.1,Potri.011G092500.1,Potri.001G055100.1,Potri.003G173300.1	PZI020418,PZI005891,PZI016750,PZI012762,PZI012441,PZI001422,PZI021419	Sb02g024120.1,Sb01g009980.1,Sb01g041610.1,Sb02g026260.1,Sb10g011790.1,Sb10g023980.1,Sb07g026260.1,Sb09g020180.1,Sb01g041510.1	Spipo0010S11570.1,Spipo0024S09860.1,Spipo0028S04810.1	GSVIVT01011603001,GSVIVT01011594001,GSVIVT01010473001,GSVIVT01036585001,GSVIVT01037727001
Cluster114	ABC transporter G family	ATPase activity ; nucleoside-triphosphatase activity ; pyrophosphatase activity；membrane	ABC-2 type transporter ; ABC transporter, conserved site ; ABC transporter-like	Aco001237.1,Aco007271.1,Aco007658.1,Aco010632.1	evm.model.AsparagusV1_02.1831,evm.model.AsparagusV1_03.290,evm.model.AsparagusV1_04.3458,evm.model.AsparagusV1_07.2141,evm.model.AsparagusV1_10.1230,evm.model.AsparagusV1_10.1235,evm.model.AsparagusV1_03.308,evm.model.AsparagusV1_03.311	Ash009418,Ash016624,Ash016880	AT1G17840.1,AT1G51460.1,AT1G51500.1,AT3G21090.1	evm_27.TU.AmTr_v1.0_scaffold00008.7,evm_27.TU.AmTr_v1.0_scaffold00107.1,evm_27.TU.AmTr_v1.0_scaffold00171.9,evm_27.TU.AmTr_v1.0_scaffold00215.1,evm_27.TU.AmTr_v1.0_scaffold00216.4,evm_27.TU.AmTr_v1.0_scaffold00429.1,evm_27.TU.AmTr_v1.0_scaffold03052.1	Bradi2g31910.1,Bradi3g29847.1,Bradi3g57540.1,Bradi4g08130.1,Bradi4g32850.1,Bradi5g02010.1,Bradi5g02030.1,Bradi5g16400.1	Dca001190,Dca003039,Dca006669,Dca009363,Dca016164,Dca019883,Dca019884	Gel010077,Gel010081,Gel012536,Gel014145,Gel014789,Gel017728	GSMUA_Achr10P24730_001,GSMUA_Achr3P20410_001,GSMUA_Achr4P00380_001,GSMUA_Achr4P00390_001,GSMUA_Achr5P10800_001,GSMUA_Achr5P19820_001,GSMUA_Achr6P02130_001,GSMUA_Achr6P04180_001,GSMUA_AchrUn_randomP17440_001,GSMUA_AchrUn_randomP17460_001	Os04t0528300-01,Os05t0222200-01,Os07t0288700-02,Os09t0125900-01,Os09t0250800-00,Os09t0472100-01,Os09t0472200-00,Os10t0494300-01,Os12t0411700-01,Os12t0409700-00	PAXXG015940-mRNA1,PAXXG068840-mRNA1,PAXXG071270-mRNA1,PAXXG147070-mRNA1,PAXXG230400-mRNA1	PDK_30s731191g002,PDK_30s883571g005	Peq009974,Peq011076,Peq014591,Peq018246	PGU018141,PGU018487,PGU016850	Potri.001G255800.1,Potri.001G255900.1,Potri.001G311300.1,Potri.001G311500.1,Potri.001G312200.1,Potri.001G312300.1,Potri.005G073100.1,Potri.009G051200.1,Potri.009G051300.1,Potri.016G056600.1,Potri.016G056700.4,Potri.017G051000.1,Potri.017G051300.1,Potri.017G155300.1,Potri.018G152600.1	PZI003039,PZI003831,PZI009943,PZI016653,PZI022881	Sb01g018360.1,Sb02g009310.1,Sb02g027350.1,Sb05g027420.1,Sb06g023280.1,Sb09g007330.1,Sb10g013313.1	Spipo0016S29610.1,Spipo0027S03910.1,Spipo0027S03990.1	GSVIVT01002136001,GSVIVT01002139001,GSVIVT01002949001,GSVIVT01003413001,GSVIVT01015767001,GSVIVT01015768001,GSVIVT01015771001,GSVIVT01024228001,GSVIVT01031528001,GSVIVT01031529001,GSVIVT01002319001
Cluster120	Mitogen-activated protein kinase	protein phosphorylation ; phosphorylation ; protein modification process；MAP kinase activity ; signal transducer activity, downstream of receptor ; signal transducer, downstream of receptor, with serine/threonine kinase activity	Mitogen-activated protein (MAP) kinase, conserved site ; Protein kinase, ATP binding site ; Protein kinase domain	Aco000644.1,Aco004495.1,Aco005346.1,Aco005426.1,Aco006212.1,Aco016435.1	evm.model.AsparagusV1_01.403,evm.model.AsparagusV1_02.1594,evm.model.AsparagusV1_05.1280,evm.model.AsparagusV1_08.3220,evm.model.AsparagusV1_Unassigned.716,evm.model.AsparagusV1_01.2827	Ash003627,Ash006440,Ash017821	AT1G18150.3,AT1G53510.1,AT1G73670.1,AT2G01450.1,AT2G42880.1,AT3G14720.1,AT3G18040.1,AT5G19010.1	evm_27.TU.AmTr_v1.0_scaffold00024.315,evm_27.TU.AmTr_v1.0_scaffold00025.102	Bradi1g34700.1,Bradi1g41780.1,Bradi2g15317.1,Bradi2g15620.1,Bradi2g16337.1,Bradi2g36470.1,Bradi2g44350.1,Bradi2g45010.1,Bradi2g45870.1	Dca002176,Dca004963,Dca006691,Dca012959,Dca015688,Dca018171	Gel001727,Gel002487,Gel011087,Gel013400,Gel015747	GSMUA_Achr11P12400_001,GSMUA_Achr1P11960_001,GSMUA_Achr1P20760_001,GSMUA_Achr3P03110_001,GSMUA_Achr4P03750_001,GSMUA_Achr4P11240_001,GSMUA_Achr6P27100_001,GSMUA_Achr9P00750_001,GSMUA_Achr9P06770_001,GSMUA_AchrUn_randomP17900_001	Os01t0629900-01,Os01t0643800-01,Os01t0665200-01,Os05t0143500-02,Os05t0566400-01,Os05t0576800-01,Os06t0367900-01,Os06t0708000-01,Os11t0271100-01	PAXXG004380-mRNA1,PAXXG043670-mRNA1,PAXXG099360-mRNA1,PAXXG155190-mRNA1,PAXXG161440-mRNA1,PAXXG255790-mRNA1,PAXXG334790-mRNA1	PDK_30s1074671g003,PDK_30s749731g001,PDK_30s803071g004,PDK_30s808931g001,PDK_30s824501g001,PDK_30s876991g002,PDK_30s961021g002	Peq009382,Peq011733,Peq014192,Peq015236,Peq018492,Peq021038,Peq023082	PGU003044,PGU015746,PGU020911	Potri.001G381300.1,Potri.002G059900.1,Potri.005G201800.1,Potri.008G130000.1,Potri.008G200800.1,Potri.010G029700.1,Potri.010G112200.1,Potri.011G102500.1,Potri.012G048600.1,Potri.015G040300.1	PZI005331,PZI005629,PZI006334,PZI015629,PZI019106	Sb03g028740.1,Sb03g029340.1,Sb03g030450.1,Sb04g002830.1,Sb05g010000.1,Sb09g003280.1,Sb09g028690.1,Sb09g029370.1,Sb09g029720.1,Sb10g029400.1	Spipo0009S49290.1	GSVIVT01000784001,GSVIVT01008408001,GSVIVT01011749001,GSVIVT01014081001,GSVIVT01017873001
Cluster143	Endoglucanase	carbohydrate metabolic process ; primary metabolic process ; organic substance metabolic process；hydrolase activity, hydrolyzing O-glycosyl compounds ; hydrolase activity, acting on glycosyl bonds ; hydrolase activity	Glycoside hydrolase family 9, His active site ; Glycoside hydrolase family 9 ; Six-hairpin glycosidase-like	Aco002487.1,Aco021450.1,Aco015121.1	evm.model.AsparagusV1_07.1422,evm.model.AsparagusV1_07.2713,evm.model.AsparagusV1_08.10,evm.model.AsparagusV1_09.369,evm.model.AsparagusV1_10.438	Ash000385,Ash016023,Ash018067	AT1G02800.1,AT1G22880.1,AT1G23210.1,AT1G70710.1,AT1G71380.1,AT4G02290.1,AT4G39000.1,AT4G39010.1	evm_27.TU.AmTr_v1.0_scaffold00003.85,evm_27.TU.AmTr_v1.0_scaffold00010.128,evm_27.TU.AmTr_v1.0_scaffold00018.170,evm_27.TU.AmTr_v1.0_scaffold00027.155,evm_27.TU.AmTr_v1.0_scaffold00099.50,evm_27.TU.AmTr_v1.0_scaffold00099.51	Bradi1g44110.1,Bradi1g54580.1,Bradi2g11870.1,Bradi4g33760.1,Bradi4g35970.1,Bradi5g11310.1	Dca003245,Dca011136,Dca019109,Dca024171	Gel001674,Gel010320,Gel011012,Gel006473	GSMUA_Achr11P05440_001,GSMUA_Achr1P07760_001,GSMUA_Achr1P08170_001,GSMUA_Achr2P03400_001,GSMUA_Achr5P05960_001,GSMUA_Achr6P07430_001,GSMUA_Achr8P12170_001,GSMUA_Achr9P20920_001,GSMUA_Achr11P03690_001,GSMUA_Achr11P03700_001,GSMUA_Achr11P03710_001,GSMUA_Achr11P03670_001	Os01t0312800-01,Os02t0123700-01,Os02t0733300-01,Os04t0443300-00,Os06t0256900-01,Os08t0114200-01,Os09t0530200-01	PAXXG035320-mRNA1,PAXXG049380-mRNA1,PAXXG113090-mRNA1,PAXXG150930-mRNA1,PAXXG160370-mRNA1	PDK_30s1036381g001,PDK_30s680061g010,PDK_30s758111g003,PDK_30s957601g004,PDK_30s971751g001,PDK_30s1016001g003,PDK_30s1050641g003,PDK_30s1060231g009	Peq002968,Peq013283	PGU007058	Potri.001G083200.1,Potri.002G202400.1,Potri.003G147600.1,Potri.004G162200.1,Potri.008G132700.1,Potri.009G123900.1,Potri.010G109200.1,Potri.014G126900.1,Potri.015G127900.1,Potri.015G128000.1,Potri.019G069300.1	PZI017368,PZI019562,PZI019569,PZI022473,PZI005945	Sb02g030710.1,Sb03g012840.1,Sb04g001960.1,Sb04g028790.1,Sb06g017600.1,Sb07g001480.1,Sb10g009270.1	Spipo0004S58440.1,Spipo0010S15620.1,Spipo0030S11670.1,Spipo0442S00020.1,Spipo0442S00040.1,Spipo0020S25640.1	GSVIVT01019664001,GSVIVT01028042001,GSVIVT01037210001,GSVIVT01024179001,GSVIVT01018617001,GSVIVT01018619001
Cluster189	Auxin efflux carrier component	transmembrane transport ; transport ; establishment of localization；integral component of membrane ; intrinsic component of membrane ; membrane part	Auxin efflux carrier, plant type ; Membrane transport protein	Aco002898.1,Aco005423.1,Aco006539.1,Aco011298.1,Aco024262.1	evm.model.AsparagusV1_05.2398	Ash007008,Ash012723,Ash016330,Ash007197,Ash011697	AT1G23080.1,AT1G70940.1,AT1G73590.1,AT2G01420.2,AT5G57090.1,AT1G77110.1	evm_27.TU.AmTr_v1.0_scaffold00010.98,evm_27.TU.AmTr_v1.0_scaffold00019.408,evm_27.TU.AmTr_v1.0_scaffold00024.330,evm_27.TU.AmTr_v1.0_scaffold00101.123	Bradi1g45020.1,Bradi2g44987.1,Bradi3g59520.1,Bradi4g26300.2,Bradi1g31530.1	Dca004340,Dca011467,Dca014565,Dca019726	Gel006657,Gel008817,Gel009911,Gel016387,Gel016794	GSMUA_Achr1P15720_001,GSMUA_Achr1P25190_001,GSMUA_Achr2P00910_001,GSMUA_Achr3P07280_001,GSMUA_Achr7P07300_001,GSMUA_Achr7P17140_001,GSMUA_Achr8P08300_001,GSMUA_Achr8P09440_001,GSMUA_Achr8P23120_001,GSMUA_Achr8P29780_001,GSMUA_Achr9P27160_001,GSMUA_Achr3P22010_001	Os01t0643300-01,Os02t0743400-01,Os05t0576900-01,Os06t0232300-01,Os06t0660200-01,Os11t0137000-01,Os12t0133800-01	PAXXG044800-mRNA1,PAXXG152490-mRNA1,PAXXG229350-mRNA1,PAXXG298380-mRNA1	PDK_30s6550942g003,PDK_30s65509527g001,PDK_30s993871g001	Peq005778,Peq009126,Peq018537,Peq021946	PGU012180	Potri.001G205200.1,Potri.005G187500.1,Potri.006G037000.1,Potri.008G129400.1,Potri.010G112800.1,Potri.012G047200.1,Potri.015G038700.1,Potri.016G035300.1,Potri.018G139400.1,Potri.002G072200.1	PZI005231,PZI008958,PZI017189,PZI017195,PZI017235	Sb04g028170.1,Sb05g002150.1,Sb10g004430.1,Sb10g008290.1,Sb03g029320.1,Sb10g026300.1	Spipo0005S10690.1,Spipo0015S41490.1,Spipo0002S60940.1	GSVIVT01010025001,GSVIVT01025748001,GSVIVT01025749001,GSVIVT01029266001
Cluster200	UDP-glucuronate 4-epimerase	carbohydrate metabolic process；racemase and epimerase activity, acting on carbohydrates and derivatives ; racemase and epimerase activity ; isomerase activity	Nucleotide sugar epimerase ; NAD-dependent epimerase/dehydratase ; NAD(P)-binding domain	Aco004570.1,Aco011593.1,Aco012095.1,Aco013863.1,Aco015729.1	evm.model.AsparagusV1_04.1163	Ash000279,Ash004000,Ash009317,Ash017708,Ash018142	AT1G02000.1,AT2G45310.1,AT3G23820.1,AT4G00110.1,AT4G12250.1,AT4G30440.1	evm_27.TU.AmTr_v1.0_scaffold00013.253,evm_27.TU.AmTr_v1.0_scaffold00019.112,evm_27.TU.AmTr_v1.0_scaffold00038.13,evm_27.TU.AmTr_v1.0_scaffold00110.58	Bradi3g40930.1,Bradi4g34430.1,Bradi1g47000.1,Bradi1g68040.1,Bradi3g53830.1	Dca000415,Dca013229,Dca015061,Dca022472,Dca001294	Gel007854,Gel010523,Gel014126,Gel014827	GSMUA_Achr7P02740_001,GSMUA_Achr8P00950_001,GSMUA_Achr8P08790_001,GSMUA_AchrUn_randomP13630_001,GSMUA_Achr10P23840_001,GSMUA_Achr11P09850_001,GSMUA_Achr3P04850_001,GSMUA_Achr4P02040_001,GSMUA_Achr7P16250_001,GSMUA_Achr9P13500_001,GSMUA_Achr4P17900_001,GSMUA_Achr5P18760_001	Os02t0791500-01,Os08t0526100-01,Os09t0504000-01,Os03t0249500-01,Os06t0187200-01	PAXXG055090-mRNA1,PAXXG069200-mRNA1,PAXXG136770-mRNA1,PAXXG148650-mRNA1,PAXXG158160-mRNA1	PDK_30s1116341g005,PDK_30s831191g001,PDK_30s770261g002	Peq003023,Peq018696,Peq022293	PGU000662,PGU010606	Potri.001G320000.1,Potri.002G146500.1,Potri.003G114600.1,Potri.006G178500.1,Potri.014G068400.1,Potri.017G059100.1,Potri.018G100400.1,Potri.012G128200.1	PZI001683,PZI007819,PZI015961,PZI020943	Sb02g029130.1,Sb04g035630.1,Sb07g026520.1,Sb01g041030.1,Sb10g005920.1	Spipo0004S50040.1,Spipo0011S05250.1,Spipo0173S00060.1,Spipo0627S00070.1,Spipo0012S42500.1	GSVIVT01004648001,GSVIVT01018554001,GSVIVT01004919001
Cluster211	ABC transporter G family	ATPase activity ; nucleoside-triphosphatase activity ; pyrophosphatase activity；membrane	ABC-2 type transporter ; ABC transporter, conserved site ; ABC transporter-like	Aco003255.1,Aco009154.1,Aco013155.1,Aco021024.1,Aco023619.1	evm.model.AsparagusV1_01.3383,evm.model.AsparagusV1_03.2243,evm.model.AsparagusV1_05.1644,evm.model.AsparagusV1_08.66,evm.model.AsparagusV1_10.266,evm.model.AsparagusV1_05.1373	Ash009776,Ash011170,Ash014093	AT1G31770.1,AT1G71960.1,AT3G25620.2,AT3G52310.1,AT4G27420.1,AT5G06530.2,AT3G13220.1	evm_27.TU.AmTr_v1.0_scaffold00011.184,evm_27.TU.AmTr_v1.0_scaffold00030.92,evm_27.TU.AmTr_v1.0_scaffold00057.269,evm_27.TU.AmTr_v1.0_scaffold00134.17,evm_27.TU.AmTr_v1.0_scaffold00004.160,evm_27.TU.AmTr_v1.0_scaffold00061.213	Bradi1g74640.1,Bradi3g16130.1,Bradi1g36410.1,Bradi4g24120.1	Dca003760,Dca021765,Dca009313	Gel013637,Gel003352	GSMUA_Achr11P11920_001,GSMUA_Achr1P08870_001,GSMUA_Achr6P25480_001,GSMUA_Achr8P04700_001,GSMUA_Achr9P08630_001,GSMUA_Achr1P04620_001,GSMUA_Achr2P02720_001,GSMUA_Achr2P04580_001,GSMUA_Achr6P23160_001,GSMUA_Achr8P34440_001,GSMUA_Achr1P19280_001	Os11t0177400-01,Os03t0157400-01,Os08t0167000-01,Os06t0607700-01	PAXXG055610-mRNA1,PAXXG112420-mRNA1,PAXXG193240-mRNA1	PDK_30s1156501g002,PDK_30s925071g026,PDK_30s1063201g001	Peq006624,Peq009300	PGU018142	Potri.001G404000.1,Potri.003G046800.1,Potri.004G236500.1,Potri.010G131900.1,Potri.011G123200.1,Potri.013G111900.1,Potri.019G083000.1,Potri.001G370600.1,Potri.006G199500.1,Potri.011G094700.1,Potri.016G065900.4	PZI014571,PZI001909,PZI016820	Sb05g004940.1,Sb01g046620.1,Sb07g004390.1,Sb10g023740.1,Sb10g023750.1	Spipo0004S33150.1,Spipo0036S01670.1	GSVIVT01011981001,GSVIVT01014402001,GSVIVT01022526001,GSVIVT01034463001,GSVIVT01036869001,GSVIVT01001660001,GSVIVT01014733001
Cluster221	Aspartic proteinase CDR1	proteolysis ; protein metabolic process ; organonitrogen compound metabolic process	Pepsin-like domain, plant ; Xylanase inhibitor, C-terminal ; Xylanase inhibitor, N-terminal	Aco017039.1	evm.model.AsparagusV1_10.47	Ash018689,Ash018705,Ash018706,Ash018815,Ash007128,Ash007129	AT1G64830.1,AT5G33340.1,AT2G28010.1,AT2G28030.1,AT2G28040.1,AT2G28220.1	evm_27.TU.AmTr_v1.0_scaffold00057.153,evm_27.TU.AmTr_v1.0_scaffold00057.170,evm_27.TU.AmTr_v1.0_scaffold00095.130,evm_27.TU.AmTr_v1.0_scaffold00095.131,evm_27.TU.AmTr_v1.0_scaffold00095.132,evm_27.TU.AmTr_v1.0_scaffold00095.133,evm_27.TU.AmTr_v1.0_scaffold00095.134,evm_27.TU.AmTr_v1.0_scaffold00095.136,evm_27.TU.AmTr_v1.0_scaffold00095.144,evm_27.TU.AmTr_v1.0_scaffold00095.145,evm_27.TU.AmTr_v1.0…	Bradi2g04920.1	Dca003690,Dca010995,Dca010997,Dca002051,Dca017555,Dca017557,Dca017554	Gel007360,Gel008839,Gel008992,Gel011183	GSMUA_Achr4P27600_001,GSMUA_Achr4P27610_001	NA	PAXXG115880-mRNA1,PAXXG178290-mRNA1,PAXXG303240-mRNA1,PAXXG378180-mRNA1,PAXXG238470-mRNA1,PAXXG120360-mRNA1	PDK_30s963751g001,PDK_30s963751g002	Peq004915,Peq023247,Peq015375,Peq015376,Peq015377,Peq015378,Peq024345,Peq003544,Peq007419	PGU000718,PGU001707,PGU001708,PGU006680,PGU013174	Potri.003G087900.1,Potri.014G114400.1	PZI007363,PZI007364,PZI007365,PZI007367,PZI007368,PZI007370,PZI008072,PZI009770,PZI009771,PZI009769,PZI008247,PZI008070	Sb03g003930.1	Spipo0027S02110.1,Spipo0027S07000.1	GSVIVT01036930001
Cluster265	CTP synthase	pyrimidine ribonucleoside triphosphate metabolic process ; CTP metabolic process ; pyrimidine ribonucleoside triphosphate biosynthetic process；CTP synthase activity ; ligase activity, forming carbon-nitrogen bonds ; ligase activity	CTP synthase GATase domain ; CTP synthase, N-terminal ; CTP synthase	Aco004365.1,Aco005497.1,Aco013728.1	evm.model.AsparagusV1_01.2576,evm.model.AsparagusV1_01.346,evm.model.AsparagusV1_02.2171,evm.model.AsparagusV1_05.2820	Ash000993,Ash001309,Ash005684,Ash017373,Ash019318	AT1G30820.1,AT2G34890.1,AT3G12670.1,AT4G02120.1,AT4G20320.2	evm_27.TU.AmTr_v1.0_scaffold00057.51,evm_27.TU.AmTr_v1.0_scaffold00068.182	Bradi2g14730.1,Bradi2g15810.1,Bradi2g43640.1,Bradi2g45390.1,Bradi4g04870.1	Dca000029,Dca001283,Dca002885,Dca012812,Dca014121,Dca016438	Gel008559,Gel012327	GSMUA_Achr1P28030_001,GSMUA_Achr3P25150_001,GSMUA_Achr3P32090_001,GSMUA_Achr6P14390_001,GSMUA_Achr6P20460_001,GSMUA_Achr6P35700_001,GSMUA_Achr7P24490_001,GSMUA_Achr8P04230_001,GSMUA_Achr8P25020_001	Os01t0616900-00,Os01t0654100-01,Os05t0569700-00,Os05t0570400-00,Os05t0573300-01,Os12t0556600-01	PAXXG141950-mRNA1,PAXXG158300-mRNA1,PAXXG291860-mRNA1,PAXXG310520-mRNA1,PAXXG316150-mRNA1	PDK_30s715671g002,PDK_30s801081g001,PDK_30s946431g003	Peq000789,Peq009528,Peq010341,Peq015667	PGU002455	Potri.001G073100.1,Potri.003G157900.1,Potri.008G080100.1,Potri.010G176500.1,Potri.014G123200.1	PZI016037,PZI019070,PZI023782	Sb03g001705.1,Sb03g027960.1,Sb03g029790.1,Sb08g017830.1,Sb09g029130.1	Spipo0005S33430.1	GSVIVT01010068001,GSVIVT01028084001,GSVIVT01036683001
Cluster300	Fatty acid amide hydrolase	CTP biosynthetic process ; pyrimidine ribonucleoside triphosphate biosynthetic process ; CTP metabolic process	CTP synthase GATase domain ; CTP synthase ; CTP synthase, N-terminal	Aco008854.1	evm.model.AsparagusV1_10.1663	Ash006838,Ash007373,Ash007377	AT4G34880.1	evm_27.TU.AmTr_v1.0_scaffold00041.231	Bradi3g20890.1,Bradi5g00860.1	Dca014103,Dca015319,Dca015321	Gel013127,Gel013130,Gel013527	GSMUA_Achr2P11220_001	Os04t0183300-01,Os04t0183500-01,Os04t0184100-01,Os06t0271300-00,Os04t0182900-00	PAXXG029070-mRNA1,PAXXG064710-mRNA1,PAXXG064730-mRNA1,PAXXG064740-mRNA1,PAXXG064780-mRNA1,PAXXG064800-mRNA1,PAXXG173660-mRNA1,PAXXG178170-mRNA1,PAXXG226450-mRNA1,PAXXG368090-mRNA1,PAXXG385210-mRNA1	PDK_30s760021g001	Peq017874,Peq019827,Peq021464,Peq022595,Peq019829,Peq019830	PGU001241,PGU017114,PGU019133	Potri.004G169300.1,Potri.004G169400.1,Potri.004G169600.1,Potri.004G171000.1,Potri.004G171300.1,Potri.009G130400.1,Potri.009G130500.1,Potri.009G130700.1	PZI004800,PZI004801,PZI004802,PZI004803,PZI013330,PZI013332,PZI015064,PZI015072,PZI015073,PZI013333,PZI004798,PZI004799	Sb01g025910.1,Sb02g033210.1,Sb02g033220.1,Sb06g002860.1,Sb06g002870.1	Spipo0008S49010.1	GSVIVT01024064001,GSVIVT01024065001,GSVIVT01024067001,GSVIVT01024068001,GSVIVT01024069001
Cluster308	ACT domain-containing protein	amino acid binding	ACT domain	Aco003645.1,Aco004833.1,Aco012430.1,Aco016050.1,Aco003646.1,Aco004618.1	evm.model.AsparagusV1_02.1151,evm.model.AsparagusV1_04.1491,evm.model.AsparagusV1_08.1966	Ash000615,Ash003733,Ash012889	AT1G69040.2,AT2G03730.1,AT3G01990.1	evm_27.TU.AmTr_v1.0_scaffold00016.208,evm_27.TU.AmTr_v1.0_scaffold00047.64	Bradi1g15120.1,Bradi3g41377.1,Bradi5g08340.1	Dca016426,Dca017500,Dca012366,Dca014795	Gel013954,Gel006361	GSMUA_Achr10P11810_001,GSMUA_Achr10P11820_001,GSMUA_Achr11P11420_001,GSMUA_Achr11P19550_001,GSMUA_Achr3P30450_001,GSMUA_Achr6P12210_001,GSMUA_Achr6P23890_001,GSMUA_Achr7P26710_001,GSMUA_Achr8P17830_001,GSMUA_AchrUn_randomP00620_001	Os03t0413100-01,Os03t0598100-01,Os04t0391500-01,Os08t0533300-01,Os08t0533600-02	PAXXG051460-mRNA1,PAXXG141800-mRNA1	PDK_30s1144461g001,PDK_30s667471g002,PDK_30s706821g001,PDK_30s762141g002,PDK_30s762141g003,PDK_30s838781g004,PDK_30s929141g001	Peq018071,Peq001034	NA	Potri.001G060100.2,Potri.001G327000.1,Potri.003G167800.1,Potri.008G109200.2,Potri.010G138600.1,Potri.012G083000.1,Potri.012G102200.1,Potri.015G100300.1	PZI003973,PZI019858	Sb01g015160.1,Sb01g032575.1,Sb06g014210.1,Sb07g026100.1,Sb07g026090.1	Spipo0012S33490.1	GSVIVT01000917001,GSVIVT01008583001,GSVIVT01012259001,GSVIVT01033053001
Cluster345	1-aminocyclopropane-1-carboxylate oxidase homolog	oxidation-reduction process ; single-organism metabolic process ; single-organism process；oxidoreductase activity	Non-haem dioxygenase N-terminal domain ; Isopenicillin N synthase-like ; Oxoglutarate/iron-dependent dioxygenase	Aco006249.1,Aco010438.1,Aco008885.1	evm.model.AsparagusV1_10.1500,evm.model.AsparagusV1_10.1501	Ash006817,Ash014573	AT1G03410.1,AT1G06620.1,AT3G61400.1,AT1G04350.1,AT1G04380.1,AT5G43440.1,AT5G43450.1,AT5G59530.1,AT5G59540.1	evm_27.TU.AmTr_v1.0_scaffold00021.183,evm_27.TU.AmTr_v1.0_scaffold00053.148	Bradi5g00830.1,Bradi1g62910.1,Bradi3g16110.1,Bradi5g07760.1,Bradi1g44190.1	Dca015415,Dca015416,Dca007304	Gel009669	GSMUA_Achr10P05420_001	Os04t0182200-01,Os03t0690500-00,Os06t0255100-01,Os03t0860600-01,Os08t0390200-01,Os08t0391700-00,Os08t0392100-00	PAXXG028800-mRNA1,PAXXG173290-mRNA1,PAXXG173310-mRNA1	NA	Peq004102,Peq004103,Peq022255,Peq004101	NA	Potri.010G073100.1,Potri.010G073200.1,Potri.010G073300.1,Potri.010G107500.1,Potri.008G165400.2,Potri.011G156200.1	PZI015036,PZI015039,PZI015040	Sb06g002900.1,Sb06g002920.1,Sb06g002930.1,Sb08g016600.1,Sb10g009180.1,Sb05g008860.1,Sb07g005570.1,Sb10g006910.1	Spipo0004S64600.1,Spipo0004S64610.1,Spipo0010S14540.1	GSVIVT01020680001,GSVIVT01004406001,GSVIVT01027744001,GSVIVT01027749001,GSVIVT01027750001,GSVIVT01033875001
Cluster406	polygalacturonase	carbohydrate metabolic process；polygalacturonase activity ; hydrolase activity, hydrolyzing O-glycosyl compounds ; hydrolase activity, acting on glycosyl bonds	Glycoside hydrolase, family 28 ; Parallel beta-helix repeat ; Pectin lyase fold	Aco003433.1,Aco028890.1,Aco011367.1,Aco028892.1	evm.model.AsparagusV1_10.1447,evm.model.AsparagusV1_09.569,evm.model.AsparagusV1_09.522	Ash009091,Ash009099,Ash007923	AT2G43870.1,AT3G59850.1	evm_27.TU.AmTr_v1.0_scaffold00009.347,evm_27.TU.AmTr_v1.0_scaffold00066.130,evm_27.TU.AmTr_v1.0_scaffold00090.11	Bradi2g57427.1	Dca009587,Dca010501	Gel009221,Gel011609	GSMUA_Achr11P11210_001,GSMUA_Achr6P18230_001,GSMUA_Achr9P02490_001	Os01t0623600-01	PAXXG091890-mRNA1,PAXXG206190-mRNA1,PAXXG282620-mRNA1,PAXXG284980-mRNA1,PAXXG038110-mRNA1	PDK_30s680101g001,PDK_30s809031g001,PDK_30s883821g038,PDK_30s883821g039,PDK_30s1127021g001,PDK_30s1149291g001,PDK_30s883821g036	Peq005659,Peq015204,Peq021590	PGU022475	Potri.007G144100.1,Potri.007G144200.1,Potri.007G144400.1,Potri.007G144500.1,Potri.008G010700.1,Potri.010G248200.1,Potri.017G003500.1,Potri.017G004500.1,Potri.017G005300.1,Potri.017G005600.1,Potri.017G005800.1,Potri.017G005900.1,Potri.017G006200.1,Potri.T075100.1,Potri.017G004700.1	PZI019981,PZI020127,PZI020128	Sb03g028380.1,Sb03g042350.1	Spipo0002S57610.1	GSVIVT01038241001
Cluster423	UDP-glucuronosyl/UDP-glucosyltransferase	transferase activity, transferring hexosyl groups ; transferase activity, transferring glycosyl groups ; transferase activity	UDP-glucuronosyl/UDP-glucosyltransferase	Aco009807.1,Aco014335.1	evm.model.AsparagusV1_01.2165	Ash005110,Ash004030,Ash004032,Ash006936	AT4G15550.1,AT1G05530.1,AT1G05560.1	evm_27.TU.AmTr_v1.0_scaffold00032.150	Bradi3g07557.1,Bradi1g37030.1,Bradi2g05042.1,Bradi2g05050.1	Dca023103,Dca009089,Dca009090,Dca022341,Dca022342	Gel011507,Gel017979,Gel011047	GSMUA_Achr6P05370_001,GSMUA_Achr6P05380_001,GSMUA_Achr10P28290_001	Os01t0179600-01,Os06t0593800-01	PAXXG103770-mRNA1,PAXXG165140-mRNA1,PAXXG357650-mRNA1,PAXXG357670-mRNA1,PAXXG024950-mRNA1	PDK_30s659111g002,PDK_30s715611g003,PDK_30s960431g002	Peq011494,Peq016384,Peq016386,Peq016387	PGU010418,PGU017101	Potri.002G236400.1,Potri.006G055600.1,Potri.014G146000.1,Potri.016G052500.1,Potri.004G083700.1,Potri.017G101800.1	PZI011979,PZI005444,PZI005445,PZI014230,PZI024472,PZI011978,PZI014305	Sb03g003760.1,Sb10g023070.1,Sb10g023120.1	Spipo0002S35470.1	GSVIVT01031615001,GSVIVT01031613001
Cluster457	MLO-like protein	defense response ; response to stress ; response to stimulus；integral component of membrane ; intrinsic component of membrane ; membrane part	Mlo-related protein	Aco008017.1,Aco011354.1,Aco015617.1	evm.model.AsparagusV1_01.491,evm.model.AsparagusV1_05.3072,evm.model.AsparagusV1_Unassigned.246,evm.model.AsparagusV1_Unassigned.247	Ash000468,Ash003254,Ash008890	AT2G44110.2,AT4G02600.1,AT4G24250.1	evm_27.TU.AmTr_v1.0_scaffold00061.10,evm_27.TU.AmTr_v1.0_scaffold00066.72	Bradi2g25190.1,Bradi2g57317.1,Bradi3g46070.1	Dca013404,Dca014368,Dca017632,Dca012369	Gel007664,Gel011394	GSMUA_Achr5P01450_001,GSMUA_Achr7P23630_001,GSMUA_Achr8P16290_001,GSMUA_Achr3P10960_001	Os01t0888600-01	PAXXG025180-mRNA1,PAXXG143110-mRNA1,PAXXG187580-mRNA1,PAXXG220950-mRNA1	PDK_30s1048841g010,PDK_30s1091761g004,PDK_30s972071g005	Peq000876,Peq009593,Peq021412	PGU001792	Potri.007G146900.1,Potri.013G069900.1,Potri.017G000800.1,Potri.017G000900.1,Potri.001G078800.1	PZI004657,PZI006207,PZI020141,PZI020143,PZI011828	Sb04g023170.1,Sb09g020550.1,Sb09g020560.1,Sb09g020570.1	Spipo0334S00010.1,Spipo0002S56760.1	GSVIVT01004125001,GSVIVT01038270001,GSVIVT01023101001
Cluster602	dnaJ protein	response to heat ; response to temperature stimulus ; protein folding；heat shock protein binding ; unfolded protein binding ; ATP binding	Chaperone DnaJ ; HSP40/DnaJ peptide-binding ; Chaperone DnaJ, C-terminal	Aco012837.1	evm.model.AsparagusV1_04.3281,evm.model.AsparagusV1_06.1850,evm.model.AsparagusV1_07.3376	Ash010044	AT3G44110.1,AT5G22060.1	evm_27.TU.AmTr_v1.0_scaffold00004.197	Bradi1g06340.1,Bradi1g13640.1,Bradi3g50610.3	Dca004395,Dca007752,Dca023895	Gel001918,Gel009792	GSMUA_Achr11P04610_001,GSMUA_Achr4P22790_001,GSMUA_Achr4P31390_001,GSMUA_Achr6P29960_001,GSMUA_Achr7P01290_001,GSMUA_Achr8P11020_001,GSMUA_Achr9P25940_001	Os02t0656500-01,Os03t0648400-02,Os03t0787300-01,Os04t0549600-01	PAXXG076060-mRNA1,PAXXG076680-mRNA1,PAXXG110320-mRNA1,PAXXG110350-mRNA1	PDK_30s808301g002,PDK_30s870011g004	Peq002892,Peq018449,Peq021249	PGU016487	Potri.002G141100.1,Potri.008G018800.1,Potri.009G015700.1,Potri.010G243100.1	PZI002893,PZI002902,PZI022919	Sb01g005860.1,Sb01g013390.1,Sb04g032970.1,Sb06g024520.1	Spipo0004S23990.1	GSVIVT01018226001,GSVIVT01034612001,GSVIVT01036049001
Cluster623	Chlorophyll A-B binding protein	photosynthesis, light harvesting ; photosynthesis, light reaction ; photosynthesis；membrane	Chlorophyll A-B binding protein, plant ; Chlorophyll A-B binding protein ; Chlorophyll a/b binding protein domain	Aco004503.1,Aco005358.1,Aco005359.1,Aco005951.1	evm.model.AsparagusV1_05.2434,evm.model.AsparagusV1_06.1129	Ash006500,Ash016401	AT1G29910.1,AT1G29920.1,AT1G29930.1,AT2G34420.1,AT2G34430.1	evm_27.TU.AmTr_v1.0_scaffold00189.5,evm_27.TU.AmTr_v1.0_scaffold00006.154,evm_27.TU.AmTr_v1.0_scaffold00045.58	Bradi4g37210.1,Bradi1g12130.1,Bradi2g16290.1,Bradi4g07380.1	Dca013856,Dca020540,Dca020536,Dca020537	NA	GSMUA_Achr2P09300_001	Os01t0600900-02,Os09t0346500-04	PAXXG044060-mRNA1,PAXXG215600-mRNA1	PDK_30s1192181g001,PDK_30s939551g005	Peq005859,Peq025053,Peq024147	PGU002777	Potri.005G239200.1,Potri.005G239300.1,Potri.011G079500.1,Potri.002G189300.1	PZI005286,PZI005287,PZI005297,PZI005298,PZI015514,PZI015519	Sb03g027030.1,Sb03g027040.1,Sb02g032040.1,Sb09g028720.1	Spipo0005S05230.1,Spipo0005S05490.1	NA
Cluster637	fatty acyl-CoA reductase	fatty-acyl-CoA reductase (alcohol-forming) activity ; oxidoreductase activity, acting on the aldehyde or oxo group of donors, NAD or NADP as acceptor ; oxidoreductase activity, acting on the aldehyde or oxo group of donors	Fatty acyl-CoA reductase, C-terminal ; Fatty acyl-CoA reductase ; Male sterility, NAD-binding	Aco023484.1	evm.model.AsparagusV1_10.1721	Ash003362	AT3G44540.1,AT3G44550.1,AT3G44560.1,AT5G22500.1,AT4G33790.1	evm_27.TU.AmTr_v1.0_scaffold00040.133	Bradi3g20000.1,Bradi3g42780.1,Bradi4g37860.1,Bradi4g38460.1	Dca004864,Dca022692,Dca010607	Gel010014	GSMUA_Achr6P19330_001,GSMUA_Achr9P29810_001,GSMUA_Achr9P29830_001,GSMUA_Achr9P29790_001,GSMUA_Achr9P29800_001	Os04t0353600-01,Os04t0354600-01,Os08t0298700-01,Os08t0557800-01,Os09t0567500-01	PAXXG145540-mRNA1,PAXXG153970-mRNA1	PDK_30s1085411g002	Peq013336,Peq025615	NA	Potri.004G185000.1,Potri.004G185100.1,Potri.009G144900.1,Potri.009G145000.1,Potri.019G075200.1,Potri.019G075300.1	PZI001982,PZI008370	Sb02g011920.1,Sb05g005330.1,Sb05g005340.1,Sb07g024230.1,Sb07g024240.1,Sb07g024280.1,Sb07g024290.1,Sb08g006870.1	Spipo0460S00010.1	GSVIVT01036171001,GSVIVT01036173001
Cluster672	Probable mannose-1-phosphate guanylyltransferase	biosynthetic process	Nucleotidyl transferase domain ; Hexapeptide repeat ; Nucleotide-diphospho-sugar transferases	Aco001417.1,Aco015429.1,Aco013205.1	evm.model.AsparagusV1_08.3645,evm.model.AsparagusV1_05.290	Ash016708	AT2G39770.1,AT3G55590.1,AT4G30570.1	evm_27.TU.AmTr_v1.0_scaffold00012.332,evm_27.TU.AmTr_v1.0_scaffold00012.335	Bradi1g66930.1,Bradi2g54870.1	Dca001607,Dca017065	Gel014715,Gel014717,Gel014719,Gel014957	GSMUA_Achr2P16530_001,GSMUA_Achr2P19180_001,GSMUA_Achr6P33980_001,GSMUA_Achr8P02520_001	Os01t0847200-01,Os03t0268400-01,Os08t0237200-01	PAXXG078420-mRNA1,PAXXG212520-mRNA1	PDK_30s1006721g001,PDK_30s1013241g001,PDK_30s725661g001,PDK_30s902351g003,PDK_30s996781g002	Peq014777,Peq021737,Peq025376	PGU018601	Potri.006G090300.1,Potri.008G006700.1,Potri.008G060100.1,Potri.010G198800.1	PZI013340,PZI013423,PZI018368	Sb01g039900.1,Sb03g039740.1	Spipo0003S80030.1,Spipo0015S07430.1	GSVIVT01016470001
Cluster755	fatty acid omega-hydroxylase	oxidation-reduction process；iron ion binding ; oxidoreductase activity, acting on paired donors, with incorporation or reduction of molecular oxygen ; heme binding	Cytochrome P450, conserved site ; Cytochrome P450, E-class, group I ; Cytochrome P450	Aco011428.1,Aco011763.1,Aco012012.1,Aco015379.1	evm.model.AsparagusV1_07.8	Ash018086,Ash020039	AT1G01600.1,AT1G63710.1,AT2G45970.1,AT4G00360.1,AT5G58860.1	evm_27.TU.AmTr_v1.0_scaffold00009.176	Bradi2g55280.1,Bradi3g51370.1	Dca002691,Dca005381,Dca024518	Gel007826,Gel007828,Gel016035	GSMUA_Achr4P26290_001,GSMUA_Achr5P12420_001,GSMUA_Achr5P19450_001,GSMUA_Achr6P33790_001	Os01t0854800-01,Os02t0666500-01,Os04t0560100-01	PAXXG078980-mRNA1,PAXXG194590-mRNA1	NA	Peq015601,Peq021717,Peq021718	NA	Potri.001G249700.1,Potri.003G129100.1,Potri.009G043700.1,Potri.014G085800.1	PZI004860,PZI004871,PZI011598	Sb03g040250.1,Sb04g032410.1,Sb06g025170.1	Spipo0004S63290.1,Spipo0026S01110.1	GSVIVT01024781001,GSVIVT01026947001
Cluster789	uncharacterized	——	Tweety	Aco006442.1,Aco011538.1,Aco023857.1,Aco025686.1	evm.model.AsparagusV1_08.824	Ash001760	AT2G12400.1,AT2G25270.1	evm_27.TU.AmTr_v1.0_scaffold00033.112,evm_27.TU.AmTr_v1.0_scaffold00033.113	Bradi3g06197.1,Bradi3g54320.1,Bradi5g23730.1	Dca002943,Dca013921,Dca002913	Gel005688,Gel008122	GSMUA_Achr2P05180_001,GSMUA_Achr3P19940_001,GSMUA_Achr6P35210_001,GSMUA_Achr9P09160_001	Os02t0799300-01,Os04t0644000-01	PAXXG143370-mRNA1,PAXXG253040-mRNA1,PAXXG024080-mRNA1	NA	Peq013945,Peq000283,Peq015445	PGU021232	Potri.006G060600.1,Potri.006G258700.1,Potri.018G023200.1,Potri.018G116100.1,Potri.018G120200.1	PZI011740,PZI018250,PZI018254,PZI023034	Sb04g005690.1,Sb06g030450.1,Sb0284s002010.1	Spipo0021S10480.1	GSVIVT01012867001,GSVIVT01017509001
Cluster1021	Aminotransferase	catalytic activity	Aminotransferase class V domain ; Pyridoxal phosphate-dependent transferase, subdomain 2 ; Pyridoxal phosphate-dependent transferase, major region, subdomain 1	Aco007942.1	evm.model.AsparagusV1_01.1222,evm.model.AsparagusV1_09.261	Ash013076,Ash014812	NA	evm_27.TU.AmTr_v1.0_scaffold00071.57,evm_27.TU.AmTr_v1.0_scaffold00071.56	Bradi4g40690.1,Bradi4g40700.1	NA	Gel010075	GSMUA_Achr10P16140_001,GSMUA_Achr3P02830_001,GSMUA_Achr4P12350_001	Os01t0729600-01,Os11t0209900-00,Os12t0190400-00,Os12t0191300-00	PAXXG160490-mRNA1,PAXXG341170-mRNA1	PDK_30s1107851g002,PDK_30s828081g002,PDK_30s944491g006	Peq013272,Peq013606	NA	Potri.005G059900.1,Potri.007G108800.1,Potri.007G108900.1,Potri.T107100.1,Potri.T153400.1	PZI004523,PZI004526,PZI004528,PZI004530,PZI004531	Sb03g033550.1,Sb05g009410.1,Sb08g005510.1	Spipo0007S49350.1	GSVIVT01026500001,GSVIVT01026501001,GSVIVT01026502001
Cluster1474	Gibberellin 3-beta-dioxygenase	oxidation-reduction process ; single-organism metabolic process ; single-organism process	Isopenicillin N synthase-like ; Non-haem dioxygenase N-terminal domain ; Oxoglutarate/iron-dependent dioxygenase	Aco002015.1,Aco024395.1	evm.model.AsparagusV1_01.3374	Ash013507	AT1G14120.1,AT1G14130.1	evm_27.TU.AmTr_v1.0_scaffold00022.27	Bradi5g13320.1	Dca007185,Dca008534	NA	NA	Os02t0592000-00,Os04t0475600-01	PAXXG137700-mRNA1,PAXXG094090-mRNA1,PAXXG094100-mRNA1	NA	Peq000226,Peq016096,Peq016097	PGU013576	Potri.001G455400.1,Potri.011G146600.1	PZI018008,PZI000596,PZI005253,PZI005256,PZI005257,PZI005259,PZI005260,PZI005279,PZI000597,PZI005254,PZI005282	Sb04g019760.1,Sb06g019950.1	NA	GSVIVT01026415001
Cluster1782	Serine/arginine-rich splicing factor	zinc ion binding ; nucleic acid binding	Zinc finger, CCHC-type ; RNA recognition motif domain	Aco011601.1,Aco015286.1	evm.model.AsparagusV1_05.2544	Ash001775,Ash013469	AT4G31580.1,AT2G24590.1	evm_27.TU.AmTr_v1.0_scaffold00019.143	Bradi3g53760.1,Bradi3g48460.2,Bradi1g46980.4	Dca016614	NA	GSMUA_Achr4P09230_001,GSMUA_Achr8P24800_001,GSMUA_Achr1P09660_001,GSMUA_AchrUn_randomP11400_001	Os02t0789400-01,Os06t0187900-02,Os02t0610600-01	PAXXG115400-mRNA1,PAXXG131380-mRNA1	PDK_30s725241g001	Peq013408,Peq001050	NA	Potri.006G272400.1,Potri.018G009100.1,Potri.019G050600.1	PZI009809,PZI011767	Sb10g005960.1	Spipo0006S10100.1	GSVIVT01033172001,GSVIVT01020220001

## Sheet: Supplementary Table 30
Supplementary Table 30. Significantly expanded gene families on the branch leading to P. guangdongensis
Group	Function	Gene Ontology	InterPro	Ananas comosus	Asparagus officinalis	Apostasia shenzhenica	Arabidopsis thaliana	Amborella trichopoda	Brachypodium distachyon	Dendrobium catenatum	Gastrodia elata	Musa acuminata	Oryza sativa	Phalaenopsis aphrodite	Phoenix dactylifera	Phalaenopsis equestris	Platanthera guangdongensis	Populus trichocarpa	Platanthera zijinensis	Sorghum bicolor	Spirodela polyrhiza	Vitis vinifera
Cluster194	Cysteine-rich receptor-like protein kinase	protein phosphorylation ; phosphorylation ; protein modification process,protein kinase activity ; phosphotransferase activity, alcohol group as acceptor ; kinase activity	Gnk2-homologous domain ; Serine-threonine/tyrosine-protein kinase, catalytic domain ; Serine/threonine-protein kinase, active site	Aco002551.1,Aco006364.1,Aco016543.1	evm.model.AsparagusV1_07.1253	Ash000483,Ash006472,Ash011589,Ash018356,Ash011608	AT1G70520.1,AT4G02010.1,AT5G40380.1,AT1G70530.1,AT1G19090.1,AT4G28670.1	evm_27.TU.AmTr_v1.0_scaffold00045.187,evm_27.TU.AmTr_v1.0_scaffold00085.70,evm_27.TU.AmTr_v1.0_scaffold00085.95,evm_27.TU.AmTr_v1.0_scaffold00085.96,evm_27.TU.AmTr_v1.0_scaffold00085.97,evm_27.TU.AmTr_v1.0_scaffold00085.98,evm_27.TU.AmTr_v1.0_scaffold00085.99,evm_27.TU.AmTr_v1.0_scaffold00045.179	Bradi2g08937.1	Dca002297,Dca010382,Dca015132,Dca019828,Dca021048,Dca010381	Gel012001,Gel014676	GSMUA_Achr3P26620_001,GSMUA_Achr3P08310_001,GSMUA_Achr9P16550_001,GSMUA_Achr3P13620_001	Os05t0130100-00,Os01t0253100-01	PAXXG070190-mRNA1,PAXXG122640-mRNA1,PAXXG212790-mRNA1,PAXXG293880-mRNA1,PAXXG339880-mRNA1,PAXXG212800-mRNA1	PDK_30s842891g002,PDK_30s665061g003,PDK_30s842891g005	Peq004661,Peq014172,Peq017476,Peq017904,Peq021217,Peq017903	PGU003522,PGU007333,PGU009501,PGU017640,PGU017817,PGU017819,PGU004235,PGU015764,PGU015765	Potri.010G043700.1,Potri.010G043800.1,Potri.002G194700.1,Potri.014G119100.1,Potri.001G348000.1,Potri.010G043900.1,Potri.012G087000.1,Potri.007G056000.1	PZI007182,PZI014526,PZI015614,PZI019478,PZI023822,PZI007235	Sb03g025280.1,Sb03g025290.1,Sb09g002550.1,Sb03g009670.1	Spipo1084S00010.1,Spipo0019S32920.1,Spipo0005S12770.1,Spipo0311S00010.1	GSVIVT01007706001,GSVIVT01007713001,GSVIVT01013796001,GSVIVT01013798001,GSVIVT01013799001,GSVIVT01032435001,GSVIVT01035007001,GSVIVT01028135001
Cluster417	UDP-glucose 6-dehydrogenase	oxidation-reduction process	UDP-glucose/GDP-mannose dehydrogenase, C-terminal ; UDP-glucose/GDP-mannose dehydrogenase ; UDP-glucose/GDP-mannose dehydrogenase, N-terminal	Aco003871.1,Aco004861.1,Aco012399.1	evm.model.AsparagusV1_07.2955	Ash004107,Ash011081,Ash017229	AT1G26570.1,AT3G29360.2,AT5G15490.1,AT5G39320.1	evm_27.TU.AmTr_v1.0_scaffold00110.38	Bradi1g08120.1,Bradi1g10650.1,Bradi4g25140.1	Dca020806,Dca022193	Gel010669,Gel011971	GSMUA_Achr10P18280_001,GSMUA_Achr11P09580_001,GSMUA_Achr3P18750_001,GSMUA_Achr3P30310_001,GSMUA_Achr4P03270_001,GSMUA_Achr4P07270_001,GSMUA_Achr4P10820_001,GSMUA_Achr4P14320_001,GSMUA_Achr6P11090_001,GSMUA_Achr6P23920_001	Os03t0425600-00,Os03t0604200-01,Os03t0757900-01,Os12t0443500-01,Os12t0443600-01	PAXXG163570-mRNA1,PAXXG310220-mRNA1	PDK_30s1061851g001,PDK_30s1066161g002,PDK_30s1141221g023,PDK_30s674961g001	Peq022980	PGU003523,PGU007140,PGU007141,PGU014975	Potri.004G118600.1,Potri.008G094300.2,Potri.010G159800.2,Potri.017G092000.2	PZI015615,PZI021343	Sb01g007580.2,Sb01g014970.1,Sb01g043150.1,Sb02g000970.1	Spipo0001S63130.1,Spipo0008S49080.1,Spipo0015S35160.1	GSVIVT01007910001,GSVIVT01012198001,GSVIVT01011507001
Cluster665	ATP synthase subunit beta	ATP synthesis coupled proton transport ; energy coupled proton transport, down electrochemical gradient ; ATP biosynthetic process;proton-transporting ATP synthase activity, rotational mechanism ; ATPase activity, coupled to transmembrane movement of ions, rotational mechanism ; cation-transporting ATPase activity;proton-transporting ATP synthase complex, catalytic core F(1) ; proton-transporting…	ATP synthase, F1 complex, beta subunit ; ATPase, F1/V1 complex, beta/alpha subunit, C-terminal ; ATPase, alpha/beta subunit, nucleotide-binding domain, active site	Aco021252.1,Aco021884.1,Aco022276.1	evm.model.AsparagusV1_06.675,evm.model.AsparagusV1_06.679	Ash005170	AT5G08670.1,AT5G08680.1,AT5G08690.1	evm_27.TU.AmTr_v1.0_scaffold00006.17,evm_27.TU.AmTr_v1.0_scaffold00334.5,evm_27.TU.AmTr_v1.0_scaffold00606.1	Bradi2g17290.1,Bradi2g20977.1,Bradi2g46790.1,Bradi3g27284.1,Bradi5g05668.1	Dca015884,Dca019588	Gel012929	GSMUA_Achr1P12870_001,GSMUA_Achr1P20890_001,GSMUA_Achr3P20950_001,GSMUA_Achr3P29100_001,GSMUA_Achr9P21710_001,GSMUA_AchrUn_randomP26360_001	Os01t0685800-01,Os05t0553000-02,Os10t0355800-00,Os12t0207500-00	PAXXG053710-mRNA1,PAXXG053760-mRNA1,PAXXG132900-mRNA1	NA	Peq001720,Peq020451	PGU002795,PGU003988,PGU004710,PGU015303	Potri.008G126600.1,Potri.010G116600.1	PZI006018,PZI023551	Sb03g031470.1,Sb09g027790.1	Spipo0005S07480.1,Spipo0009S46560.1,Spipo0023S11340.1	GSVIVT01008378001,GSVIVT01011797001
Cluster769	Probable glucuronosyltransferase	galactosylgalactosylxylosylprotein 3-beta-glucuronosyltransferase activity ;glucuronosyltransferase activity	Glycosyl transferase, family 43 ; Nucleotide-diphospho-sugar transferases	Aco000037.1,Aco014086.1	evm.model.AsparagusV1_01.456,evm.model.AsparagusV1_05.1901,evm.model.AsparagusV1_04.18	NA	AT1G27600.2	evm_27.TU.AmTr_v1.0_scaffold00033.15,evm_27.TU.AmTr_v1.0_scaffold00109.122	Bradi2g16840.1,Bradi2g46410.1,Bradi3g23120.1	Dca023013,Dca025940	Gel011289,Gel004413	GSMUA_Achr7P25150_001,GSMUA_Achr4P20860_001,GSMUA_Achr4P22080_001,GSMUA_Achr5P14710_001	Os01t0675500-01,Os05t0559600-01	PAXXG158580-mRNA1,PAXXG146060-mRNA1	PDK_30s806131g001	Peq009499,Peq007304	PGU001651,PGU002182,PGU002704,PGU002994,PGU003145,PGU005446,PGU005689,PGU009334,PGU010472,PGU022363,PGU001702	Potri.006G240200.1,Potri.002G107300.1	PZI014377	Sb03g030990.1,Sb09g028220.1,Sb03g011010.1	Spipo0012S16520.1	GSVIVT01035647001,GSVIVT01009245001
Cluster903	Serpin-ZXB	extracellular space ; extracellular region part ; extracellular region	Serpin, conserved site ; Serpin family ; Serpin domain	Aco004928.1	evm.model.AsparagusV1_07.3046,evm.model.AsparagusV1_04.904,evm.model.AsparagusV1_08.1267	Ash009917,Ash009918,Ash015142	AT1G47710.1	evm_27.TU.AmTr_v1.0_scaffold00169.8	Bradi1g14730.1,Bradi1g14740.1	Dca013078,Dca013079,Dca013080,Dca014058	Gel001222	GSMUA_Achr5P24870_001,GSMUA_Achr11P21220_001	Os03t0610650-01,Os03t0610800-01	PAXXG330780-mRNA1,PAXXG314280-mRNA1	PDK_30s720251g001	Peq021378,Peq017216	PGU007127,PGU009639,PGU002754,PGU002755,PGU016695,PGU021181,PGU021182,PGU021183,PGU022801	Potri.014G036000.1	PZI012994,PZI012995,PZI012996,PZI012998	Sb01g014730.1,Sb01g014740.1,Sb09g000460.1	NA	GSVIVT01009578001
Cluster1032	midasin	ribosomal large subunit assembly,ATPase activity ; ATP binding,nucleus	Midasin ; ATPase, dynein-related, AAA domain ; Sigma-54 interaction domain, ATP-binding site 1	Aco014644.1	evm.model.AsparagusV1_04.329	Ash013384	AT1G67120.1	evm_27.TU.AmTr_v1.0_scaffold00067.84,evm_27.TU.AmTr_v1.0_scaffold00067.85,evm_27.TU.AmTr_v1.0_scaffold00067.86	Bradi3g27906.1,Bradi3g27912.1	Dca016372,Dca019792,Dca019793,Dca019794	Gel004371	GSMUA_Achr1P01220_001,GSMUA_Achr1P01230_001,GSMUA_Achr1P01240_001	Os10t0456900-01,Os10t0456950-00	PAXXG080370-mRNA1	PDK_30s684151g001	Peq001706,Peq001707,Peq001708,Peq025174	PGU009092,PGU010141,PGU010142,PGU021832	Potri.017G039100.1	PZI017873,PZI022148	Sb09g023410.1,Sb09g023420.1,Sb09g023430.1	Spipo0011S28170.1,Spipo0011S27920.1,Spipo0011S28100.1,Spipo0011S27800.1	GSVIVT01012486001,GSVIVT01016794001
Cluster1437	Nuclear transport factor	transport;intracellular	Nuclear transport factor 2, eukaryote ; Nuclear transport factor 2 ; NTF2-like domain	Aco019040.1,Aco030655.1	NA	Ash004640,Ash019234	AT1G27970.2,AT1G27310.1	evm_27.TU.AmTr_v1.0_scaffold00013.35	Bradi4g34710.1,Bradi3g41310.1	Dca000074,Dca026505,Dca014787	Gel008234,Gel008927	GSMUA_Achr6P06050_001,GSMUA_Achr9P01310_001,GSMUA_Achr9P29290_001,GSMUA_AchrUn_randomP19890_001,GSMUA_Achr6P23900_001	Os08t0532300-01	PAXXG323990-mRNA1,PAXXG134570-mRNA1	PDK_30s835461g001	Peq021014,Peq010645	PGU001503,PGU013022,PGU001502,PGU013021,PGU012720	Potri.001G057500.1,Potri.003G170800.1	PZI023206	Sb07g026170.1	Spipo0002S40910.1,Spipo0022S19180.1	NA
Cluster1626	Glutaredoxin family protein	cell redox homeostasis ; cellular homeostasis ; homeostatic process;protein disulfide oxidoreductase activity ; disulfide oxidoreductase activity ; oxidoreductase activity, acting on a sulfur group of donors	Glutaredoxin ; Thioredoxin-like fold	Aco007072.1,Aco011082.1	NA	Ash004571,Ash003786,Ash007976	AT5G58530.1	evm_27.TU.AmTr_v1.0_scaffold00153.9	Bradi2g53910.1,Bradi2g22590.1	Dca014866,Dca001573,Dca002759	NA	GSMUA_Achr4P18760_001,GSMUA_Achr5P14280_001,GSMUA_Achr5P29410_001,GSMUA_Achr6P32840_001	Os01t0829400-01,Os05t0471350-00	PAXXG302670-mRNA1,PAXXG321160-mRNA1	NA	Peq024424,Peq017195	PGU007443,PGU018168,PGU020926,PGU020927	Potri.001G280400.1,Potri.009G075600.1,Potri.008G072200.1	PZI018533	Sb03g038700.1,Sb09g023110.1	Spipo0015S24340.1	GSVIVT01024682001
Cluster2378	nitrate reductase [NADH]-like	nitric oxide biosynthetic process ; nitric oxide metabolic process ; reactive oxygen species biosynthetic process;nitrate reductase (NADPH) activity ; nitrate reductase activity ; molybdopterin cofactor binding	Nitrate reductase NADH dependent ; Oxidoreductase, molybdopterin binding site ; Moybdenum cofactor oxidoreductase, dimerisation	Aco001354.1,Aco002647.1	evm.model.AsparagusV1_03.2238	NA	AT1G37130.1,AT1G77760.1	evm_27.TU.AmTr_v1.0_scaffold00008.19	Bradi3g37940.1,Bradi3g57680.1	Dca021377,Dca021379	NA	GSMUA_Achr3P07200_001,GSMUA_Achr8P23160_001,GSMUA_Achr9P15480_001	Os02t0770800-01,Os08t0468100-01,Os08t0468700-00	PAXXG015260-mRNA1	NA	NA	PGU014244,PGU014245,PGU014246,PGU014249	Potri.002G088600.1,Potri.005G172400.1	PZI003096	Sb04g024300.1,Sb04g034470.1,Sb07g022750.1	Spipo0010S24150.1	GSVIVT01008935001
Cluster2487	ABC transporter D family	transmembrane transport;ATPase activity, coupled to transmembrane movement of substances ; ATP binding;integral component of membrane	ABC transporter type 1, transmembrane domain ; ABC transporter, conserved site ; ABC transporter-like	Aco010685.1	evm.model.AsparagusV1_01.2572	Ash006858,Ash006857	AT1G54350.1	evm_27.TU.AmTr_v1.0_scaffold00071.217	Bradi2g07076.1	Dca009571,Dca009573	NA	GSMUA_Achr2P20010_001	Os01t0218700-01	PAXXG297670-mRNA1	PDK_30s867731g003	Peq014310,Peq014311	PGU000046,PGU000906,PGU009542,PGU018432,PGU022755,PGU000236,PGU018431,PGU002810,PGU002811	Potri.010G176400.1	PZI010991	Sb03g001690.1	Spipo0005S33480.1	GSVIVT01036685001
Cluster2754	30S ribosomal protein	——	——	Aco016797.1,Aco025939.1	evm.model.AsparagusV1_Unassigned.105,evm.model.AsparagusV1_Unassigned.104	Ash008830	NA	evm_27.TU.AmTr_v1.0_scaffold00585.2	Bradi3g27310.1	Dca006908	Gel001298,Gel002531,Gel004815,Gel010292,Gel011532	GSMUA_AchrUn_randomP26520_001,GSMUA_Achr11P02890_001	NA	PAXXG270980-mRNA1,PAXXG270981-mRNA1	NA	Peq001491	PGU001102,PGU002363,PGU004889,PGU004183	Potri.010G032600.1,Potri.010G033100.1,Potri.019G046800.1	PZI018878,PZI018879	NA	NA	GSVIVT01024860001
Cluster3721	50S ribosomal protein	——	——	Aco016798.1,Aco025940.1	evm.model.AsparagusV1_Unassigned.838	Ash002341	NA	evm_27.TU.AmTr_v1.0_scaffold00585.3	Bradi3g27300.1	Dca007249	Gel003859,Gel004507,Gel004813,Gel008204,Gel009624,Gel010294,Gel017986	NA	NA	PAXXG390690-mRNA1,PAXXG016805-mRNA1	NA	Peq001490	PGU004891,PGU001395,PGU004873,PGU004708,PGU004882	Potri.013G140600.1	PZI018881	Sb06g020500.1	NA	NA
Cluster3922	Chitinase	——	——	Aco005224.1	NA	Ash001556	NA	evm_27.TU.AmTr_v1.0_scaffold00023.131,evm_27.TU.AmTr_v1.0_scaffold00023.132	Bradi3g26810.1	Dca010555	NA	GSMUA_Achr9P25580_001	Os10t0416100-01	PAXXG348550-mRNA1	PDK_30s890881g003,PDK_30s890881g004,PDK_30s943301g004	Peq014257,Peq025160	PGU000261,PGU001322,PGU002907,PGU002909	Potri.012G102400.1,Potri.015G100500.1	PZI004247,PZI004248	Sb01g021920.1	NA	GSVIVT01025078001
Cluster4478	uncharacterized	extracellular region	——	Aco009142.1	NA	NA	AT1G52855.1,AT2G20835.1	evm_27.TU.AmTr_v1.0_scaffold01248.1	Bradi1g24640.1	Dca017429	NA	GSMUA_Achr6P29280_001,GSMUA_Achr9P02880_001	Os07t0564200-01	PAXXG328990-mRNA1	NA	Peq005482	PGU018408,PGU014341,PGU021203	Potri.013G145100.1,Potri.019G104100.1,Potri.019G104300.1,Potri.001G405400.1,Potri.011G124800.1,Potri.011G128100.1	PZI001913	Sb02g036470.1	NA	GSVIVT01030567001
Cluster7440	Cold shock protein	regulation of transcription, DNA-templated;zinc ion binding ; DNA binding	Cold-shock conserved site ; Cold-shock protein, DNA-binding ; Cold shock domain	Aco013130.1	evm.model.AsparagusV1_01.1202	NA	AT2G21060.1,AT4G38680.1	evm_27.TU.AmTr_v1.0_scaffold00017.126	NA	Dca014097	Gel004275,Gel010868	NA	NA	PAXXG029030-mRNA1,PAXXG178080-mRNA1	PDK_30s973011g003	Peq017878,Peq018830	PGU004022,PGU006846,PGU017111,PGU018614,PGU004436	NA	NA	NA	NA	GSVIVT01018771001
Cluster11092	chloroplast hypothetical protein	——	——	Aco027521.1,Aco028533.1	NA	Ash011506,Ash002013	NA	evm_27.TU.AmTr_v1.0_scaffold00543.3	Bradi5g23853.1	NA	Gel017834	NA	NA	PAXXG225210-mRNA1	NA	Peq002608	PGU020756,PGU011103,PGU000325	Potri.011G074200.1	PZI022383	NA	NA	NA
Cluster12390	Porin, Oms28 type	——	——	NA	NA	NA	NA	evm_27.TU.AmTr_v1.0_scaffold02233.1,evm_27.TU.AmTr_v1.0_scaffold04115.1	NA	Dca015223	NA	GSMUA_Achr8P18240_001	NA	PAXXG211350-mRNA1,PAXXG211360-mRNA1	NA	NA	PGU002707,PGU017188,PGU021349	NA	PZI010206	NA	NA	NA
	: 多个Type中出现

## Sheet: Supplementary Table 37
Supplementary Table 37. Sequences of trehalase genes in C. goeringii.
>GL09234 [mRNA]
ATGGTCGTTACAAAACATCTTCTTCCTAAAATGCCCTCTCACTCGAGTCTTTCGTTCCAT
TTCCCCACGTTTCTCTTCACTTTTCTCATCATCATGTCAATCTCCACCTGCAAAACCACC
GCCACCGGCTGCACCGACAGCGGTCCAACGTATTCTTCCACCCCTCTCGTCTCCTTCCTC
CAACGCCTCCAATCCGAAGCCCTCAAAACCCTAGGCCCCAAATCCTTCGACCCCAAGCTC
TACGTTGACCTCCCACTCAAGAAAGGCCTCGGCTTGACGGAGGCCGCCTTCTTGAAACTC
CCTAGGGTTAACGGAATCATCCCTGCAAACTTCCTTCATATGTTCTTGGAAGCCTTTTTC
GGGGACGCTGGCGACGATTTGTTGTACGCGGAGCCCGAGGACTTCGTTCCTGTGCCGGAG
GGGTTTTTGCCCAAAGTGGTGAATCCTGAAGTTAGGGCTTGGGCTCTCGAAGTGCATTCA
TTATGGAAGAATCTGAGCAGGAGAGTTTCCGATGATGTCAAGAACCATCCGGAGAGGCAC
ACTCTGCTTCCGTTGCCGGATACGGTAATCATTCCAGGGTCGAGGTTCAGGGAGGTGTAT
TATTGGGATTCTTATTGGATTATCAGGGGATTGCTGGTAAGCAAAATGTATGACACAGCA
AAAGCCATTGTCAACAACCTTATATGGATAGTAGATTCTTATGGTCATGTGCTAAATGGT
GCAAGGACATACTATGCTAATCGCAGCCAACCTCCACTATTGAGTTCAATGGTAATGGAA
ATATACAGTAGGACTGGATTTCATAAGGTGATGATCCTAGATCTTCAAGGAAATGAACAT
TCTTTGAGCCGCTATTATGCTATGTGGAATAAACCCAGACCAGAAAGCGCAACGATTGAT
ATGGAGTCTGCTTCCGAGCTTCTGAATGAGTCGGATAAAGAAGCTTTCTATCGACAAGTT
GCTTCAACTGCAGAGACTGGATGGGACTTCAGCTCTCGTTGGATGAGCGACATATTTAAC
TTTAGCACTTTATCAACAACATCGATCCTCCCTGTTGACTTGAACACTTACTTGTATAAG
GTGGAGCTTGACATAGCATTCTTTGCGCAACAGCTTGGGGATATCCGAACCTCTGAAAAA
TTTTTGAGGGCTTCGAAAGCACGGCAGTTTGCAATGAGATCGATCTTCTGGGATGCAGAT
ACGAACCAGTGGCTTGACTACTGGCTTAGATCTAACGATTGTGAGGCTGTTCATCAATTC
GAAGCTAGGAATCAAAATAATAGGATATTTGCATCAAACTTCATACCCGTGTGGAATTGG
AGGCATAACTCAGGTTTAGGTGAAGATAGCACTATGGTGGCAAGAATTCTTCAGAGCTTC
CAGAACTCTGGTCTCATTCGACCTGCTGGAATTGCAACTTCAGTATCAAACACTGGGCAA
CAGTGGGATTTCCCCAATGGTTGGGCTCCTTTGCAACACTTGATTATTGAAGGATTGTCT
AATTCTGGTTCAGCAGTCGCCTGGGCATTGGCTGAGGATATTGCTGTAAGATGGATCAGA
ACAAATTATGCTGCTTATAACACCACTGGTGCAATGCATGAGAAATATGATGTAGTTGGC
TGTGGAAAGGTTGGAGGTGGCGGTGAATATAAACCTCAGACTGGCTTCGGTTGGTCGAAT
GGCGTCCTGCTTGCTCTCTTGGAAGAATTTGGTTGGCCCTATGACAGAGAAATTAAATGCAGTTCGTGA
>GL20246 [mRNA]
ATGGCCGTTAGAAATTTCTTTATTCCGAGAATACCCTTCTGCCTTCCTCACTTCTGCTTC
TTTCTCCTCTTCTCCTCACTTATCTCACTGGAAATCTCACCATCCGCCGCCACCGCCGCC
GCCGACTGCGCCGCTGAAAGCGAGCCAGAGCTCTCTACTCCTCTCTTCTCCTTCCTACAG
CGCCTCCAACATGATGCTCTCAAAACTCTGGGACCCAAATCCTTCGACAACAAGCTCTAC
GTTGATCTCTTTCTCAAGAAAGATCTCGCCATTATAGAAGAGGCCTTCGCGAAACTCCCT
AGGGTTAAAGGAATCATTCCCGTTGGTTACTTGAAGAGCTTCTTGAATACCTATTTCGGA
GAGGCCGGCAGCGATTTGGTGTACGCCGAACCCCATGACTTCGTGCTGGAGCCAGAAGGG
TTTTTGCCCAAAGTGGAGAACCAAAAGGTTAGGGCTTGGGCTCTGCAAGTGCATTCTTTG
TGGAGGAATCTTAGCAGGAAGGTGTCCGGTGATGTGAAGGAGCGGCCGGAGCGGCACACT
CTGCTTCCCTTGCCGGAGCCGGTGATCATTGCGGGAGGAGTGTTCCTGGAGCTTTATTAT
TGGGACTCATACTGGATTGTTAGGGGCCTGATGGTAAGCAAAATGTATGACACAGCCAAG
GCGATTGTGAACAACCTGTTATGGCTACTGGATGTTTATGGCCATGTGCTGAATGGTGCA
AGGGCCTACTATACAAATCGAAGCCAACCTCCACTATTGAGTTCCATGGTTATGGAGATC
TACATGAAAACTGGTGACTTGGCTTTTGTCAAGAAGTCATTTCCTTCACTAGTGAAAGAA
CATACCTTTTGGAATTCAGGAATCCATAAAGTAAAGATTCGAGATCTTCAAGGTCATGAG
CATTCTGTGAGTCGCTACTTTGCCATGTGGAATAGCCCTAGACCAGAAAGCGCAACAAAT
GATGAGGAGACAGCTTCCAAGCTTTTAAATTCTTCCGATAAGAAAAATTTCTATCTTCAA
ATTGCTTCAGGAGCAGAGACTGGATGGGATTTTAGTTCTCGTTGGATGAGAAATTCATCT
GATTTGACTACATTATCAACGACTTCGATCATCCCTGCAGACCTGAATGCTTTCTTATAT
AAGGTAGAGCTTGACATAGCATTCTTAGCAAAGCAACTTGGCGATATCCCAACCTCAGCT
AAATTCATGGAGGCTTCAAAAGCACGGTTGTCTGCTATGAATTCCATCTTCTGGAACAAA
GAGATGAACCAATGGTTTGACTACTGGCTTGAAACAAGTAACAATGACTGCGAGTATGTG
CATCAATTCGAAGATAAGAATCAAAATGGCAAAATTTTTGCATCAAACTTCATACCGTTG
TGGACTTCGAGGCATAACTCAGGTTCGGTTGTCGATGGTACCATGGTGGAAAGAATTCTT
CAAAGCTTTCAAAACTCTGATCTGCTTTATCCTGCCGGAATTGCAGCTTCGTTATCCAGA
AGTGGACAACAGTGGGATTTTCCCATGGGTTGGGCTCCTTTGCAACACATGATTATTGAA
GGATTTTCTAATTCTGGTTCAAAAGCTGCTCGGACATTGGCAGAGGATATTGCAGTAAGG
TGGATCAGAACGAATTATGCTGCTTACAACACCAGTGGTGAAATGTATGAAAAATATGAT
GTAGAAGGCTGTGGAAAGATCGGAACCAGTGGAGTATATAAACCAAAGACTGGCTTTGGT
TGGACGAATGGTGTCGTGCTCGCACTTTTAGAAGAATTTGGCTGGCCCAGTGACAGGGAAATAGAATGCCAACAGTGA

## Sheet: Supplementary Table 40
Supplementary Table 40. GO enrichment terms of significantly expanded gene families of P. guangdongensis.
GO_ID	GO_Term	GO_Class	Pvalue	AdjustedPv	x1	x2	n	N	EnrichDirect	GOlevl	GeneID
GO:0015018	galactosylgalactosylxylosylprotein 3-beta-glucuronosyltransferase activity	MF	1.67548e-25	1.06225e-22	11	13	90	22559	Over	7	PGUA|PGU001651,PGUA|PGU002182,PGUA|PGU002704,PGUA|PGU002994,PGUA|PGU003145,PGUA|PGU005446,PGUA|PGU005689,PGUA|PGU009334,PGUA|PGU010472,PGUA|PGU022363,PGUA|PGU001702
GO:0004867	serine-type endopeptidase inhibitor activity	MF	1.65794e-13	1.05113e-10	9	46	90	22559	Over	6	PGUA|PGU007127,PGUA|PGU009639,PGUA|PGU002754,PGUA|PGU002755,PGUA|PGU016695,PGUA|PGU021181,PGUA|PGU021182,PGUA|PGU021183,PGUA|PGU022801
GO:0030151	molybdenum ion binding	MF	1.18063e-09	7.48519e-07	4	5	90	22559	Over	7	PGUA|PGU014244,PGUA|PGU014245,PGUA|PGU014246,PGUA|PGU014249
GO:0046933	proton-transporting ATP synthase activity, rotational mechanism	MF	1.12823e-05	0.00715297	4	35	90	22559	Over	8	PGUA|PGU002795,PGUA|PGU003988,PGUA|PGU004710,PGUA|PGU015303
GO:0015035	protein disulfide oxidoreductase activity	MF	2.59518e-05	0.0164534	4	43	90	22559	Over	6	PGUA|PGU007443,PGUA|PGU018168,PGUA|PGU020926,PGUA|PGU020927
GO:0051287	NAD binding	MF	5.97326e-05	0.0378705	4	53	90	22559	Over	5	PGUA|PGU003523,PGUA|PGU007140,PGUA|PGU007141,PGUA|PGU014975

## Sheet: Supplementary Table 42
Supplementary Table 42. W value of other genes except for photosynthetic homologs of P. guangdongensis and P. zijinensis
PGUA|PGU022253	PZIJ|PZI004874	0.2278
PGUA|PGU012792	PZIJ|PZI004875	0.4052
PGUA|PGU012791	PZIJ|PZI004876	0.4949
PGUA|PGU012790	PZIJ|PZI004877	0.6458
PZIJ|PZI004878	PGUA|PGU012789	0.6036
PZIJ|PZI004879	PGUA|PGU012787	0.5178
PZIJ|PZI004880	PGUA|PGU012786	0.2879
PZIJ|PZI004881	PGUA|PGU012785	0.0345
PGUA|PGU012784	PZIJ|PZI004882	1.2563
PZIJ|PZI004885	PGUA|PGU017893	0.2228
PZIJ|PZI004886	PGUA|PGU017891	0.4107
PZIJ|PZI004887	PGUA|PGU017890	0.4368
PZIJ|PZI004888	PGUA|PGU017889	0.3923
PZIJ|PZI004891	PGUA|PGU019640	0.1296
PZIJ|PZI004892	PGUA|PGU021108	0.566
PGUA|PGU021109	PZIJ|PZI004893	0.2147
PZIJ|PZI004896	PGUA|PGU021110	0.1734
PGUA|PGU022180	PZIJ|PZI004898	0.5038
PZIJ|PZI004899	PGUA|PGU022181	0.1
PZIJ|PZI004900	PGUA|PGU022182	0.1641
PGUA|PGU022183	PZIJ|PZI004901	0.2908
PZIJ|PZI004902	PGUA|PGU005840	0.1473
PZIJ|PZI004903	PGUA|PGU005839	0.4758
PZIJ|PZI004904	PGUA|PGU005838	0.246
PGUA|PGU005834	PZIJ|PZI004905	0.3356
PZIJ|PZI004906	PGUA|PGU005833	0.5577
PZIJ|PZI004908	PGUA|PGU005832	0.4281
PGUA|PGU005830	PZIJ|PZI004911	0.4775
PGUA|PGU005829	PZIJ|PZI004912	1.0616
PGUA|PGU005828	PZIJ|PZI004913	0.1736
PZIJ|PZI004914	PGUA|PGU005827	0.2376
PZIJ|PZI004915	PGUA|PGU005826	1.1413
PZIJ|PZI004916	PGUA|PGU012010	0.2232
PGUA|PGU012011	PZIJ|PZI004917	0.224
PGUA|PGU012013	PZIJ|PZI004918	0.2738
PGUA|PGU012015	PZIJ|PZI004921	0.1569
PZIJ|PZI004923	PGUA|PGU012017	0.729
PZIJ|PZI002969	PGUA|PGU004111	0.3647
PGUA|PGU004114	PZIJ|PZI002971	0.8416
PZIJ|PZI002972	PGUA|PGU004115	0.2019
PZIJ|PZI002973	PGUA|PGU004116	0.2583
PGUA|PGU004119	PZIJ|PZI002975	0.2385
PZIJ|PZI002976	PGUA|PGU004120	0.1322
PZIJ|PZI002977	PGUA|PGU004121	0.2013
PZIJ|PZI002979	PGUA|PGU015150	0.3288
PZIJ|PZI002980	PGUA|PGU015151	0.512
PGUA|PGU015153	PZIJ|PZI002981	0.1624
PZIJ|PZI002982	PGUA|PGU015155	1.4448
PGUA|PGU016125	PZIJ|PZI002984	0.312
PGUA|PGU016124	PZIJ|PZI002985	0.2466
PGUA|PGU016123	PZIJ|PZI002986	0.2592
PZIJ|PZI002988	PGUA|PGU019529	0.8463
PZIJ|PZI002989	PGUA|PGU019530	0.129
PZIJ|PZI002990	PGUA|PGU019531	0.5208
PZIJ|PZI002993	PGUA|PGU010851	0.1288
PGUA|PGU010850	PZIJ|PZI002994	0.551
PGUA|PGU010849	PZIJ|PZI002995	0.4602
PZIJ|PZI002997	PGUA|PGU010848	0.232
PGUA|PGU010846	PZIJ|PZI002998	0.5052
PGUA|PGU010845	PZIJ|PZI002999	0.4773
PZIJ|PZI003000	PGUA|PGU010844	0.3438
PZIJ|PZI003002	PGUA|PGU010843	0.4417
PGUA|PGU010842	PZIJ|PZI003003	0.4576
PZIJ|PZI003004	PGUA|PGU008815	0.4498
PGUA|PGU008816	PZIJ|PZI003005	0.5723
PZIJ|PZI003006	PGUA|PGU008817	0.2647
PZIJ|PZI003007	PGUA|PGU008818	1.0939
PZIJ|PZI003008	PGUA|PGU008819	0.1803
PZIJ|PZI003009	PGUA|PGU008820	0.0899
PZIJ|PZI003010	PGUA|PGU008821	0.5978
PGUA|PGU008822	PZIJ|PZI003011	0.1898
PGUA|PGU008824	PZIJ|PZI003014	0.6825
PGUA|PGU017442	PZIJ|PZI003019	0.6565
PGUA|PGU017441	PZIJ|PZI003020	0.1351
PGUA|PGU017440	PZIJ|PZI003026	0.1901
PZIJ|PZI003027	PGUA|PGU017439	0.2793
PZIJ|PZI003028	PGUA|PGU017438	0.1655
PZIJ|PZI003030	PGUA|PGU020107	0.4841
PZIJ|PZI003031	PGUA|PGU011872	0.579
PZIJ|PZI003033	PGUA|PGU011871	0.2195
PZIJ|PZI003034	PGUA|PGU011869	0.4043
PZIJ|PZI003035	PGUA|PGU011868	0.123
PZIJ|PZI003036	PGUA|PGU011867	0.3058
PGUA|PGU011866	PZIJ|PZI003037	0.6141
PGUA|PGU007596	PZIJ|PZI003041	0.2323
PGUA|PGU007597	PZIJ|PZI003042	0.1771
PZIJ|PZI003044	PGUA|PGU007598	0.6276
PGUA|PGU007599	PZIJ|PZI003053	0.4766
PGUA|PGU018231	PZIJ|PZI003055	0.2365
PZIJ|PZI003059	PGUA|PGU018232	0.4727
PZIJ|PZI003061	PGUA|PGU008928	0.6041
PZIJ|PZI003058	PGUA|PGU008927	0.4249
PZIJ|PZI003063	PGUA|PGU008926	0.7424
PGUA|PGU009126	PZIJ|PZI003064	0.472
PZIJ|PZI003067	PGUA|PGU009123	0.0842
PZIJ|PZI003068	PGUA|PGU009122	0.1224
PZIJ|PZI003069	PGUA|PGU009121	0.0979
PGUA|PGU009119	PZIJ|PZI003070	0.3393
PGUA|PGU009118	PZIJ|PZI003071	0.7106
PGUA|PGU009117	PZIJ|PZI003072	0.3859
PGUA|PGU009116	PZIJ|PZI003073	0.6391
PGUA|PGU008728	PZIJ|PZI003075	0.4734
PZIJ|PZI003076	PGUA|PGU008730	0.2637
PGUA|PGU008731	PZIJ|PZI003077	0.2697
PGUA|PGU008732	PZIJ|PZI003078	0.2217
PZIJ|PZI003079	PGUA|PGU008733	0.3064
PZIJ|PZI003080	PGUA|PGU014150	0.4072
PZIJ|PZI003081	PGUA|PGU014152	0.3866
PZIJ|PZI003082	PGUA|PGU014153	0.1265
PGUA|PGU014155	PZIJ|PZI003083	0.359
PZIJ|PZI003084	PGUA|PGU014156	0.3224
PZIJ|PZI003088	PGUA|PGU020317	0.5712
PZIJ|PZI003089	PGUA|PGU019902	0.0903
PZIJ|PZI003090	PGUA|PGU018244	0.3907
PZIJ|PZI003091	PGUA|PGU018243	0.4775
PGUA|PGU022705	PZIJ|PZI003092	0.7435
PGUA|PGU018907	PZIJ|PZI003093	0.8068
PZIJ|PZI003095	PGUA|PGU014251	0.2227
PZIJ|PZI003096	PGUA|PGU014245	0.2456
PGUA|PGU014243	PZIJ|PZI003097	0.6545
PZIJ|PZI003098	PGUA|PGU014240	0.0843
PZIJ|PZI003099	PGUA|PGU014239	0.6074
PZIJ|PZI003100	PGUA|PGU010060	0.3261
PZIJ|PZI003104	PGUA|PGU010059	0.4606
PZIJ|PZI003103	PGUA|PGU010058	0.1791
PZIJ|PZI003102	PGUA|PGU010057	0.2178
PZIJ|PZI003101	PGUA|PGU010056	0.2491
PZIJ|PZI003105	PGUA|PGU010055	0.4236
PGUA|PGU010054	PZIJ|PZI003107	0.2468
PZIJ|PZI003108	PGUA|PGU005893	0.1112
PGUA|PGU005892	PZIJ|PZI003109	0.2987
PZIJ|PZI003110	PGUA|PGU005890	0.6452
PZIJ|PZI003112	PGUA|PGU005888	0.3578
PGUA|PGU005887	PZIJ|PZI003116	0.1739
PGUA|PGU005886	PZIJ|PZI003117	0.2221
PZIJ|PZI003118	PGUA|PGU005885	0.3506
PGUA|PGU005884	PZIJ|PZI003119	0.2105
PZIJ|PZI003120	PGUA|PGU005883	0.1244
PGUA|PGU015633	PZIJ|PZI003125	0.3006
PGUA|PGU015632	PZIJ|PZI003124	0.4882
PGUA|PGU015631	PZIJ|PZI003128	0.3391
PZIJ|PZI003129	PGUA|PGU015630	0.2583
PGUA|PGU015628	PZIJ|PZI003130	0.2427
PZIJ|PZI003132	PGUA|PGU007371	0.2636
PZIJ|PZI003133	PGUA|PGU007370	0.2096
PGUA|PGU007369	PZIJ|PZI003134	0.318
PZIJ|PZI003135	PGUA|PGU007368	0.2855
PGUA|PGU007367	PZIJ|PZI003137	0.2404
PZIJ|PZI003138	PGUA|PGU007364	0.2935
PGUA|PGU020953	PZIJ|PZI003139	0.1554
PGUA|PGU012018	PZIJ|PZI003146	0.3031
PGUA|PGU012020	PZIJ|PZI003148	0.3915
PGUA|PGU012021	PZIJ|PZI003149	0.181
PZIJ|PZI003152	PGUA|PGU012023	0.9894
PGUA|PGU012026	PZIJ|PZI003159	0.2151
PZIJ|PZI003160	PGUA|PGU012027	0.4838
PZIJ|PZI003161	PGUA|PGU012028	0.1052
PGUA|PGU009251	PZIJ|PZI003163	0.546
PZIJ|PZI003164	PGUA|PGU009253	0.4791
PZIJ|PZI003165	PGUA|PGU009255	0.4964
PGUA|PGU009256	PZIJ|PZI003166	0.4896
PZIJ|PZI003171	PGUA|PGU009257	0.3201
PZIJ|PZI003174	PGUA|PGU020938	0.1214
PZIJ|PZI003175	PGUA|PGU020937	0.204
PZIJ|PZI003176	PGUA|PGU015408	0.3942
PZIJ|PZI003177	PGUA|PGU015407	0.2103
PGUA|PGU015406	PZIJ|PZI003178	0.2609
PGUA|PGU015405	PZIJ|PZI003180	0.1726
PGUA|PGU015404	PZIJ|PZI003181	0.2651
PZIJ|PZI003182	PGUA|PGU015402	0.3529
PGUA|PGU015401	PZIJ|PZI003183	0.3971
PZIJ|PZI003186	PGUA|PGU017496	0.1419
PZIJ|PZI003188	PGUA|PGU009744	0.2922
PZIJ|PZI003189	PGUA|PGU009743	0.4023
PZIJ|PZI003190	PGUA|PGU009742	0.207
PGUA|PGU009741	PZIJ|PZI003191	0.1776
PGUA|PGU009739	PZIJ|PZI003198	0.302
PZIJ|PZI003203	PGUA|PGU009737	0.3411
PGUA|PGU009736	PZIJ|PZI003204	0.0294
PZIJ|PZI003205	PGUA|PGU009735	0.0738
PGUA|PGU009734	PZIJ|PZI003207	0.574
PZIJ|PZI003209	PGUA|PGU008070	0.6157
PZIJ|PZI003210	PGUA|PGU008068	0.483
PZIJ|PZI003216	PGUA|PGU008066	0.3953
PZIJ|PZI003217	PGUA|PGU008065	0.5489
PGUA|PGU008064	PZIJ|PZI003218	0.2176
PGUA|PGU008063	PZIJ|PZI003220	0.0973
PZIJ|PZI003221	PGUA|PGU008062	0.001
PZIJ|PZI003222	PGUA|PGU008061	0.2743
PZIJ|PZI003223	PGUA|PGU008060	0.3613
PGUA|PGU018903	PZIJ|PZI003225	0.2037
PZIJ|PZI003226	PGUA|PGU018902	0.3444
PZIJ|PZI003227	PGUA|PGU021871	0.1035
PGUA|PGU008968	PZIJ|PZI003252	0.4803
PGUA|PGU008966	PZIJ|PZI003251	0.0527
PZIJ|PZI003250	PGUA|PGU008965	0.198
PGUA|PGU008964	PZIJ|PZI003249	0.4416
PZIJ|PZI003248	PGUA|PGU008962	0.064
PGUA|PGU020674	PZIJ|PZI003246	0.5144
PZIJ|PZI003245	PGUA|PGU020673	0.7426
PGUA|PGU010446	PZIJ|PZI003244	0.1872
PZIJ|PZI003242	PGUA|PGU010447	0.2655
PZIJ|PZI003241	PGUA|PGU010448	1.1744
PZIJ|PZI003240	PGUA|PGU010449	0.2384
PGUA|PGU010450	PZIJ|PZI003239	0.0907
PGUA|PGU010451	PZIJ|PZI003238	0.1471
PZIJ|PZI003237	PGUA|PGU010452	0.6441
PZIJ|PZI003236	PGUA|PGU013891	0.2064
PGUA|PGU013893	PZIJ|PZI003231	0.0625
PGUA|PGU013894	PZIJ|PZI003230	0.6145
PGUA|PGU013895	PZIJ|PZI003254	0.0198
PGUA|PGU020885	PZIJ|PZI003257	0.1175
PGUA|PGU020883	PZIJ|PZI003258	0.1345
PZIJ|PZI003259	PGUA|PGU020881	0.2473
PZIJ|PZI003260	PGUA|PGU017118	0.331
PZIJ|PZI003261	PGUA|PGU017121	0.2947
PZIJ|PZI003262	PGUA|PGU017122	0.4313
PZIJ|PZI003263	PGUA|PGU017124	0.2037
PZIJ|PZI003264	PGUA|PGU017125	0.3805
PZIJ|PZI003265	PGUA|PGU017126	0.4917
PGUA|PGU017128	PZIJ|PZI003267	0.2027
PZIJ|PZI003268	PGUA|PGU005595	0.8506
PGUA|PGU005603	PZIJ|PZI003270	0.3986
PGUA|PGU005606	PZIJ|PZI003302	0.5048
PZIJ|PZI003273	PGUA|PGU005607	0.562
PZIJ|PZI003299	PGUA|PGU005607	0.4868
PZIJ|PZI003298	PGUA|PGU005608	0.5728
PGUA|PGU005609	PZIJ|PZI003276	0.2605
PGUA|PGU005610	PZIJ|PZI003277	0.5778
PZIJ|PZI003279	PGUA|PGU005611	0.1522
PGUA|PGU022221	PZIJ|PZI003280	0.186
PGUA|PGU017766	PZIJ|PZI003281	0.1173
PGUA|PGU017765	PZIJ|PZI003282	0.001
PZIJ|PZI003287	PGUA|PGU017763	0.2019
PZIJ|PZI003289	PGUA|PGU017762	0.0279
PZIJ|PZI003291	PGUA|PGU010903	0.208
PGUA|PGU010904	PZIJ|PZI003294	0.4754
PGUA|PGU010905	PZIJ|PZI003295	0.3588
PZIJ|PZI003296	PGUA|PGU010906	0.5055
PZIJ|PZI003297	PGUA|PGU010907	0.072
PGUA|PGU010908	PZIJ|PZI003298	0.4099
PGUA|PGU001402	PZIJ|PZI003303	0.3119
PGUA|PGU001403	PZIJ|PZI003305	0.001
PZIJ|PZI003306	PGUA|PGU001404	0.1121
PZIJ|PZI003307	PGUA|PGU001405	0.1801
PGUA|PGU001406	PZIJ|PZI003308	0.3871
PZIJ|PZI003309	PGUA|PGU001407	0.3704
PGUA|PGU001408	PZIJ|PZI003310	0.0491
PZIJ|PZI003311	PGUA|PGU001409	0.5121
PGUA|PGU001410	PZIJ|PZI003312	0.0677
PZIJ|PZI003314	PGUA|PGU001411	0.0812
PZIJ|PZI003315	PGUA|PGU001412	0.2017
PGUA|PGU001413	PZIJ|PZI003317	0.562
PGUA|PGU001414	PZIJ|PZI003318	0.4326
PGUA|PGU001415	PZIJ|PZI003319	0.5458
PGUA|PGU001416	PZIJ|PZI003320	0.4606
PGUA|PGU001418	PZIJ|PZI003321	0.2953
PZIJ|PZI003323	PGUA|PGU001419	99
PGUA|PGU001423	PZIJ|PZI003327	0.3274
PZIJ|PZI003328	PGUA|PGU001424	0.681
PZIJ|PZI003331	PGUA|PGU001425	0.6454
PZIJ|PZI003332	PGUA|PGU001426	0.2198
PGUA|PGU001428	PZIJ|PZI003333	0.455
PGUA|PGU001429	PZIJ|PZI003334	0.421
PGUA|PGU001430	PZIJ|PZI003336	1.0769
PGUA|PGU001431	PZIJ|PZI003337	0.2737
PZIJ|PZI003346	PGUA|PGU017675	0.281
PZIJ|PZI003343	PGUA|PGU017676	0.086
PZIJ|PZI003344	PGUA|PGU017680	0.0056
PZIJ|PZI003352	PGUA|PGU010351	0.4584
PZIJ|PZI003353	PGUA|PGU010352	0.4487
PGUA|PGU014101	PZIJ|PZI003355	0.4174
PGUA|PGU014100	PZIJ|PZI003357	0.692
PZIJ|PZI003358	PGUA|PGU014099	0.586
PZIJ|PZI003359	PGUA|PGU014098	0.1954
PGUA|PGU014096	PZIJ|PZI003360	0.6665
PGUA|PGU008142	PZIJ|PZI003362	0.0544
PZIJ|PZI003363	PGUA|PGU008138	0.6456
PZIJ|PZI003364	PGUA|PGU008137	0.247
PZIJ|PZI003365	PGUA|PGU008136	0.1228
PZIJ|PZI003370	PGUA|PGU008135	0.3374
PZIJ|PZI003373	PGUA|PGU008134	0.829
PZIJ|PZI003375	PGUA|PGU008133	0.3701
PZIJ|PZI003376	PGUA|PGU008132	0.3395
PGUA|PGU008847	PZIJ|PZI003381	0.1357
PGUA|PGU008850	PZIJ|PZI003382	0.3968
PZIJ|PZI003384	PGUA|PGU008851	0.197
PGUA|PGU021497	PZIJ|PZI003385	0.1506
PGUA|PGU022632	PZIJ|PZI003387	0.3726
PZIJ|PZI003388	PGUA|PGU010523	1.0113
PGUA|PGU010524	PZIJ|PZI003392	0.6312
PGUA|PGU020720	PZIJ|PZI003393	0.4503
PZIJ|PZI003396	PGUA|PGU019431	0.1428
PZIJ|PZI003400	PGUA|PGU019430	0.1353
PGUA|PGU019429	PZIJ|PZI003401	0.3073
PZIJ|PZI003402	PGUA|PGU013565	0.5825
PZIJ|PZI003403	PGUA|PGU013566	0.3656
PGUA|PGU013570	PZIJ|PZI003405	0.2813
PZIJ|PZI003406	PGUA|PGU013571	0.3309
PGUA|PGU014314	PZIJ|PZI003409	0.4159
PZIJ|PZI003412	PGUA|PGU014315	0.4647
PGUA|PGU014316	PZIJ|PZI003417	1.3721
PZIJ|PZI003421	PGUA|PGU014317	0.4179
PGUA|PGU013791	PZIJ|PZI003422	0.1341
PZIJ|PZI003423	PGUA|PGU013790	0.1709
PZIJ|PZI003426	PGUA|PGU013789	0.8451
PGUA|PGU013788	PZIJ|PZI003427	0.4653
PGUA|PGU013785	PZIJ|PZI003429	0.1871
PZIJ|PZI003435	PGUA|PGU013784	0.4054
PZIJ|PZI003436	PGUA|PGU013783	0.6322
PGUA|PGU013782	PZIJ|PZI003437	0.4157
PZIJ|PZI003439	PGUA|PGU022594	0.2412
PZIJ|PZI003440	PGUA|PGU015091	0.229
PGUA|PGU015090	PZIJ|PZI003442	0.1872
PGUA|PGU015089	PZIJ|PZI003443	0.3856
PGUA|PGU012217	PZIJ|PZI003448	0.7827
PZIJ|PZI003446	PGUA|PGU012216	0.227
PZIJ|PZI003454	PGUA|PGU019435	1.3714
PGUA|PGU019433	PZIJ|PZI003455	0.1273
PGUA|PGU019432	PZIJ|PZI003456	0.2701
PGUA|PGU019090	PZIJ|PZI003457	0.1693
PGUA|PGU019089	PZIJ|PZI003458	0.3755
PZIJ|PZI003459	PGUA|PGU019088	0.001
PZIJ|PZI003460	PGUA|PGU019087	0.6077
PGUA|PGU019085	PZIJ|PZI003462	0.4184
PGUA|PGU003641	PZIJ|PZI003463	0.201
PGUA|PGU003640	PZIJ|PZI003464	0.1324
PZIJ|PZI003465	PGUA|PGU003639	0.001
PGUA|PGU003637	PZIJ|PZI003467	0.5353
PGUA|PGU003636	PZIJ|PZI003468	0.1661
PGUA|PGU003632	PZIJ|PZI003470	0.322
PZIJ|PZI003471	PGUA|PGU003631	0.2313
PZIJ|PZI003472	PGUA|PGU003630	0.2643
PGUA|PGU003629	PZIJ|PZI003477	0.3568
PZIJ|PZI003479	PGUA|PGU003628	0.2577
PGUA|PGU006122	PZIJ|PZI003483	0.0191
PZIJ|PZI003484	PGUA|PGU006123	0.4999
PZIJ|PZI003486	PGUA|PGU006124	0.3951
PZIJ|PZI003487	PGUA|PGU006125	0.5998
PZIJ|PZI003488	PGUA|PGU006126	0.4717
PGUA|PGU006127	PZIJ|PZI003490	0.8449
PGUA|PGU006128	PZIJ|PZI003491	0.4079
PGUA|PGU012385	PZIJ|PZI003493	0.466
PGUA|PGU012386	PZIJ|PZI003494	0.0222
PGUA|PGU012387	PZIJ|PZI003495	1.0879
PZIJ|PZI003496	PGUA|PGU012388	0.6494
PGUA|PGU012390	PZIJ|PZI003498	0.5581
PGUA|PGU012391	PZIJ|PZI003499	0.1129
PZIJ|PZI003500	PGUA|PGU012392	0.1138
PZIJ|PZI003503	PGUA|PGU006404	1.0003
PGUA|PGU006405	PZIJ|PZI003504	0.144
PGUA|PGU006406	PZIJ|PZI003505	0.0984
PGUA|PGU009867	PZIJ|PZI003507	0.001
PGUA|PGU009866	PZIJ|PZI003508	0.4131
PZIJ|PZI003509	PGUA|PGU009865	0.1223
PZIJ|PZI003511	PGUA|PGU009863	0.3116
PGUA|PGU009862	PZIJ|PZI003512	0.5931
PZIJ|PZI003513	PGUA|PGU009861	0.182
PZIJ|PZI003514	PGUA|PGU009860	1.0628
PGUA|PGU009859	PZIJ|PZI003515	0.1468
PGUA|PGU021896	PZIJ|PZI003519	0.602
PGUA|PGU021897	PZIJ|PZI003518	0.097
PZIJ|PZI003521	PGUA|PGU019754	0.6081
PZIJ|PZI003522	PGUA|PGU019755	0.4075
PZIJ|PZI003523	PGUA|PGU019756	0.3687
PZIJ|PZI003524	PGUA|PGU019757	0.3149
PGUA|PGU018221	PZIJ|PZI003525	0.5654
PGUA|PGU015438	PZIJ|PZI003527	0.0798
PZIJ|PZI003528	PGUA|PGU015437	0.3879
PGUA|PGU015435	PZIJ|PZI003529	0.3162
PZIJ|PZI003538	PGUA|PGU005993	0.127
PZIJ|PZI003539	PGUA|PGU005994	0.2319
PZIJ|PZI003540	PGUA|PGU005995	0.711
PGUA|PGU005996	PZIJ|PZI003541	0.3971
PZIJ|PZI003543	PGUA|PGU005997	0.4676
PGUA|PGU021892	PZIJ|PZI003552	0.4782
PGUA|PGU021891	PZIJ|PZI003551	0.256
PZIJ|PZI003550	PGUA|PGU020750	0.6401
PGUA|PGU020749	PZIJ|PZI003549	0.001
PZIJ|PZI003548	PGUA|PGU020748	0.0332
PGUA|PGU020747	PZIJ|PZI003546	0.173
PZIJ|PZI003554	PGUA|PGU019517	0.4948
PZIJ|PZI003556	PGUA|PGU022565	0.312
PGUA|PGU022563	PZIJ|PZI003557	0.2802
PZIJ|PZI003558	PGUA|PGU011581	0.0729
PZIJ|PZI003559	PGUA|PGU011580	0.4939
PGUA|PGU011579	PZIJ|PZI003560	0.6373
PGUA|PGU011578	PZIJ|PZI003561	0.0269
PZIJ|PZI003562	PGUA|PGU011577	0.4153
PGUA|PGU011576	PZIJ|PZI003563	0.4705
PGUA|PGU011571	PZIJ|PZI003564	0.114
PGUA|PGU011570	PZIJ|PZI003565	0.1128
PGUA|PGU011569	PZIJ|PZI003569	0.4586
PZIJ|PZI003570	PGUA|PGU021970	0.2592
PGUA|PGU011636	PZIJ|PZI003571	0.3742
PZIJ|PZI003572	PGUA|PGU011634	1.3706
PZIJ|PZI003573	PGUA|PGU011629	0.6139
PGUA|PGU011628	PZIJ|PZI003574	0.2126
PZIJ|PZI003575	PGUA|PGU011626	0.1466
PZIJ|PZI003577	PGUA|PGU010393	0.1211
PGUA|PGU010394	PZIJ|PZI003576	0.0281
PZIJ|PZI003579	PGUA|PGU010395	0.5762
PGUA|PGU010396	PZIJ|PZI003582	0.0835
PZIJ|PZI003583	PGUA|PGU010397	0.244
PZIJ|PZI003585	PGUA|PGU010399	0.2659
PZIJ|PZI003586	PGUA|PGU010400	0.0736
PGUA|PGU010404	PZIJ|PZI003588	0.143
PGUA|PGU010405	PZIJ|PZI003589	0.1568
PGUA|PGU010408	PZIJ|PZI003593	0.2109
PZIJ|PZI003599	PGUA|PGU021478	0.4007
PZIJ|PZI003598	PGUA|PGU021477	0.3506
PGUA|PGU021476	PZIJ|PZI003596	0.3845
PZIJ|PZI003604	PGUA|PGU020320	0.1436
PGUA|PGU021243	PZIJ|PZI003607	0.3198
PZIJ|PZI003609	PGUA|PGU019676	0.9204
PZIJ|PZI003610	PGUA|PGU021448	0.4016
PZIJ|PZI003612	PGUA|PGU006067	0.4036
PGUA|PGU006068	PZIJ|PZI003615	0.4066
PZIJ|PZI003616	PGUA|PGU006069	0.2788
PGUA|PGU006071	PZIJ|PZI003632	2.0921
PGUA|PGU006573	PZIJ|PZI003619	0.2597
PZIJ|PZI003638	PGUA|PGU006576	0.026
PGUA|PGU006578	PZIJ|PZI003638	0.081
PGUA|PGU006581	PZIJ|PZI003633	0.0435
PGUA|PGU015829	PZIJ|PZI003639	0.615
PGUA|PGU015827	PZIJ|PZI003640	0.2289
PZIJ|PZI003641	PGUA|PGU015826	0.1899
PZIJ|PZI003643	PGUA|PGU015825	0.1948
PGUA|PGU017277	PZIJ|PZI003645	0.1184
PGUA|PGU017279	PZIJ|PZI003651	0.4119
PZIJ|PZI003652	PGUA|PGU017280	0.2321
PGUA|PGU018764	PZIJ|PZI003653	0.2708
PGUA|PGU016668	PZIJ|PZI003656	0.1037
PGUA|PGU016667	PZIJ|PZI003658	0.4371
PZIJ|PZI003661	PGUA|PGU019583	0.395
PZIJ|PZI003660	PGUA|PGU019582	0.3135
PZIJ|PZI003662	PGUA|PGU008775	0.323
PGUA|PGU008774	PZIJ|PZI003663	0.1585
PGUA|PGU008773	PZIJ|PZI003664	0.2478
PZIJ|PZI003666	PGUA|PGU008772	0.5924
PGUA|PGU008771	PZIJ|PZI003667	0.4411
PZIJ|PZI003671	PGUA|PGU008769	0.3017
PZIJ|PZI003672	PGUA|PGU008768	0.6808
PGUA|PGU008767	PZIJ|PZI003673	0.1371
PGUA|PGU012476	PZIJ|PZI003674	0.7195
PZIJ|PZI003677	PGUA|PGU012474	0.4376
PGUA|PGU012472	PZIJ|PZI003688	0.3166
PZIJ|PZI003689	PGUA|PGU015997	0.252
PZIJ|PZI003690	PGUA|PGU019178	0.1914
PZIJ|PZI003691	PGUA|PGU019177	0.5058
PGUA|PGU019176	PZIJ|PZI003692	0.1923
PGUA|PGU021761	PZIJ|PZI003695	0.7966
PGUA|PGU021760	PZIJ|PZI003696	0.3576
PZIJ|PZI003698	PGUA|PGU021759	0.4106
PGUA|PGU021758	PZIJ|PZI003699	1.0627
PZIJ|PZI003701	PGUA|PGU022669	0.6591
PGUA|PGU022396	PZIJ|PZI003710	0.1842
PZIJ|PZI003715	PGUA|PGU010182	0.5021
PGUA|PGU010183	PZIJ|PZI003716	0.2579
PZIJ|PZI003719	PGUA|PGU010185	0.4768
PGUA|PGU022302	PZIJ|PZI003721	0.3882
PZIJ|PZI003722	PGUA|PGU015055	0.364
PZIJ|PZI003729	PGUA|PGU015056	0.2035
PZIJ|PZI003731	PGUA|PGU015057	0.3696
PZIJ|PZI003732	PGUA|PGU015058	0.2532
PZIJ|PZI003733	PGUA|PGU015059	0.0602
PGUA|PGU015060	PZIJ|PZI003734	0.9592
PZIJ|PZI003735	PGUA|PGU011948	0.1415
PGUA|PGU011947	PZIJ|PZI003736	0.5071
PZIJ|PZI003739	PGUA|PGU011946	0.001
PZIJ|PZI003740	PGUA|PGU011945	0.0928
PGUA|PGU021722	PZIJ|PZI003741	0.0632
PGUA|PGU021723	PZIJ|PZI003742	0.176
PZIJ|PZI003747	PGUA|PGU019631	1.2385
PZIJ|PZI003748	PGUA|PGU019632	0.3016
PZIJ|PZI003751	PGUA|PGU018856	0.0849
PZIJ|PZI003752	PGUA|PGU018857	0.1623
PGUA|PGU018858	PZIJ|PZI003753	0.1106
PZIJ|PZI003754	PGUA|PGU018860	0.2307
PZIJ|PZI003755	PGUA|PGU018459	0.5683
PGUA|PGU018458	PZIJ|PZI003757	0.1489
PZIJ|PZI003758	PGUA|PGU018457	0.5258
PGUA|PGU018456	PZIJ|PZI003759	0.2054
PZIJ|PZI003761	PGUA|PGU022647	0.4222
PGUA|PGU015780	PZIJ|PZI003764	0.4514
PGUA|PGU015781	PZIJ|PZI003765	0.2215
PGUA|PGU018646	PZIJ|PZI003769	0.1213
PZIJ|PZI003768	PGUA|PGU018648	0.2785
PGUA|PGU018708	PZIJ|PZI003780	0.3895
PGUA|PGU018706	PZIJ|PZI003784	0.798
PGUA|PGU020234	PZIJ|PZI003792	0.5306
PGUA|PGU014967	PZIJ|PZI003793	0.1977
PZIJ|PZI003794	PGUA|PGU014968	0.4593
PGUA|PGU014969	PZIJ|PZI003795	0.3899
PGUA|PGU007860	PZIJ|PZI003796	0.1839
PGUA|PGU007858	PZIJ|PZI003798	0.2366
PZIJ|PZI003799	PGUA|PGU002300	0.2707
PGUA|PGU002301	PZIJ|PZI003801	0.4786
PGUA|PGU002302	PZIJ|PZI003802	0.1783
PGUA|PGU002303	PZIJ|PZI003803	0.2798
PZIJ|PZI003804	PGUA|PGU002304	0.2898
PZIJ|PZI003806	PGUA|PGU006815	0.428
PGUA|PGU006813	PZIJ|PZI003807	0.5526
PZIJ|PZI003809	PGUA|PGU006812	0.5385
PGUA|PGU008200	PZIJ|PZI003810	0.4681
PZIJ|PZI003811	PGUA|PGU008199	0.8324
PGUA|PGU008198	PZIJ|PZI003815	0.4461
PGUA|PGU008197	PZIJ|PZI003821	1.0319
PGUA|PGU008196	PZIJ|PZI003817	0.7383
PGUA|PGU008194	PZIJ|PZI003816	0.2622
PGUA|PGU008193	PZIJ|PZI003822	0.2882
PGUA|PGU008191	PZIJ|PZI003823	0.5886
PZIJ|PZI003824	PGUA|PGU008189	0.1773
PZIJ|PZI003825	PGUA|PGU008187	0.5032
PZIJ|PZI003826	PGUA|PGU013497	0.7197
PZIJ|PZI003827	PGUA|PGU013498	0.4146
PGUA|PGU013499	PZIJ|PZI003828	0.1476
PZIJ|PZI003829	PGUA|PGU018138	0.1362
PGUA|PGU018139	PZIJ|PZI003830	1.5513
PZIJ|PZI003831	PGUA|PGU018141	0.3862
PZIJ|PZI003842	PGUA|PGU016494	0.0245
PGUA|PGU016496	PZIJ|PZI003841	0.1717
PZIJ|PZI003839	PGUA|PGU017789	1.9419
PGUA|PGU017788	PZIJ|PZI003838	0.0973
PGUA|PGU017787	PZIJ|PZI003836	0.5231
PGUA|PGU017786	PZIJ|PZI003835	0.9224
PGUA|PGU017785	PZIJ|PZI003834	0.3829
PGUA|PGU021948	PZIJ|PZI003832	0.7499
PGUA|PGU013154	PZIJ|PZI003853	0.4132
PGUA|PGU013153	PZIJ|PZI003851	0.2091
PZIJ|PZI003850	PGUA|PGU013152	0.3987
PZIJ|PZI003849	PGUA|PGU020111	0.252
PZIJ|PZI003848	PGUA|PGU012063	0.503
PGUA|PGU012064	PZIJ|PZI003847	0.4736
PZIJ|PZI003846	PGUA|PGU012065	0.2134
PGUA|PGU012066	PZIJ|PZI003845	0.6303
PGUA|PGU019329	PZIJ|PZI003858	0.4154
PGUA|PGU019330	PZIJ|PZI003859	0.2663
PGUA|PGU020990	PZIJ|PZI003861	0.8814
PGUA|PGU011432	PZIJ|PZI003863	0.4324
PGUA|PGU011428	PZIJ|PZI003864	0.1238
PZIJ|PZI003865	PGUA|PGU011427	0.1188
PGUA|PGU011426	PZIJ|PZI003866	0.1465
PGUA|PGU011425	PZIJ|PZI003867	0.3508
PGUA|PGU011754	PZIJ|PZI003868	0.3949
PZIJ|PZI003870	PGUA|PGU011753	0.3863
PZIJ|PZI003872	PGUA|PGU011752	0.6628
PZIJ|PZI003873	PGUA|PGU012105	0.0657
PZIJ|PZI003874	PGUA|PGU012104	0.3567
PZIJ|PZI003875	PGUA|PGU012103	0.3572
PZIJ|PZI003876	PGUA|PGU012102	0.1789
PZIJ|PZI003881	PGUA|PGU017164	0.716
PZIJ|PZI003884	PGUA|PGU009567	0.2673
PZIJ|PZI003878	PGUA|PGU011249	0.2784
PZIJ|PZI003879	PGUA|PGU011248	0.5068
PZIJ|PZI003880	PGUA|PGU011247	0.2683
PGUA|PGU011245	PZIJ|PZI003885	0.1941
PGUA|PGU011244	PZIJ|PZI003886	0.1722
PZIJ|PZI003887	PGUA|PGU011800	0.4616
PZIJ|PZI003888	PGUA|PGU011799	0.584
PGUA|PGU011798	PZIJ|PZI003890	0.265
PZIJ|PZI003892	PGUA|PGU009224	0.0147
PGUA|PGU009223	PZIJ|PZI003893	0.5852
PZIJ|PZI003895	PGUA|PGU015908	0.5347
PZIJ|PZI003896	PGUA|PGU015907	0.4856
PGUA|PGU015906	PZIJ|PZI003898	0.528
PGUA|PGU010429	PZIJ|PZI003904	0.4983
PZIJ|PZI003905	PGUA|PGU010428	0.5484
PZIJ|PZI003908	PGUA|PGU010300	0.3587
PZIJ|PZI003910	PGUA|PGU010303	0.2132
PZIJ|PZI003911	PGUA|PGU010304	0.3676
PZIJ|PZI003912	PGUA|PGU019081	0.3642
PGUA|PGU019082	PZIJ|PZI003913	0.1868
PZIJ|PZI003914	PGUA|PGU015899	0.0964
PZIJ|PZI003915	PGUA|PGU015896	0.2845
PGUA|PGU015894	PZIJ|PZI003916	0.0393
PGUA|PGU021682	PZIJ|PZI003917	0.5728
PGUA|PGU022416	PZIJ|PZI003918	0.3732
PZIJ|PZI003919	PGUA|PGU011337	0.1959
PGUA|PGU011338	PZIJ|PZI003921	0.4733
PZIJ|PZI003922	PGUA|PGU011340	0.4548
PGUA|PGU017395	PZIJ|PZI003923	0.5187
PZIJ|PZI003924	PGUA|PGU017396	0.4401
PGUA|PGU016324	PZIJ|PZI003927	0.4564
PGUA|PGU015744	PZIJ|PZI003928	0.5051
PGUA|PGU019788	PZIJ|PZI003929	0.2388
PZIJ|PZI003930	PGUA|PGU019787	0.4474
PGUA|PGU019785	PZIJ|PZI003931	0.2067
PGUA|PGU007972	PZIJ|PZI003934	0.3931
PGUA|PGU007971	PZIJ|PZI003935	0.3384
PGUA|PGU007970	PZIJ|PZI003936	0.3873
PGUA|PGU007969	PZIJ|PZI003939	0.2423
PGUA|PGU007968	PZIJ|PZI003941	0.5497
PGUA|PGU016311	PZIJ|PZI003942	0.4517
PZIJ|PZI003948	PGUA|PGU014899	0.1473
PZIJ|PZI003949	PGUA|PGU014900	0.5235
PZIJ|PZI003950	PGUA|PGU020752	0.0583
PZIJ|PZI003951	PGUA|PGU020928	0.1782
PGUA|PGU003967	PZIJ|PZI003964	0.2066
PZIJ|PZI003965	PGUA|PGU003965	0.2991
PGUA|PGU003964	PZIJ|PZI003966	0.5377
PGUA|PGU003963	PZIJ|PZI003976	0.4558
PGUA|PGU003962	PZIJ|PZI003975	0.4978
PGUA|PGU022121	PZIJ|PZI003967	0.6179
PGUA|PGU021535	PZIJ|PZI003972	0.2904
PZIJ|PZI003979	PGUA|PGU005210	0.3516
PGUA|PGU005209	PZIJ|PZI003981	0.2146
PZIJ|PZI003982	PGUA|PGU005208	0.3661
PGUA|PGU005207	PZIJ|PZI003983	0.2867
PGUA|PGU005206	PZIJ|PZI003985	0.3999
PZIJ|PZI003986	PGUA|PGU005205	0.2986
PGUA|PGU016086	PZIJ|PZI003987	0.0903
PZIJ|PZI003991	PGUA|PGU009575	0.3025
PGUA|PGU009576	PZIJ|PZI003992	0.1174
PZIJ|PZI003993	PGUA|PGU009577	0.4969
PZIJ|PZI003994	PGUA|PGU022085	0.4661
PGUA|PGU002326	PZIJ|PZI003995	0.2273
PZIJ|PZI003996	PGUA|PGU002328	0.2806
PGUA|PGU005362	PZIJ|PZI004000	0.3136
PGUA|PGU005363	PZIJ|PZI004004	0.2788
PZIJ|PZI004008	PGUA|PGU002737	0.5154
PZIJ|PZI004009	PGUA|PGU002738	0.5943
PGUA|PGU011923	PZIJ|PZI004010	0.0117
PZIJ|PZI004011	PGUA|PGU009381	0.2045
PZIJ|PZI004013	PGUA|PGU003083	0.5552
PGUA|PGU003084	PZIJ|PZI004014	0.3621
PGUA|PGU018237	PZIJ|PZI004019	0.3927
PZIJ|PZI004020	PGUA|PGU011417	0.033
PGUA|PGU014373	PZIJ|PZI004022	0.1038
PZIJ|PZI004025	PGUA|PGU008119	0.2931
PGUA|PGU021063	PZIJ|PZI004027	0.5848
PZIJ|PZI004029	PGUA|PGU004225	0.5095
PGUA|PGU004226	PZIJ|PZI004002	0.3843
PZIJ|PZI004047	PGUA|PGU004227	0.4513
PGUA|PGU012196	PZIJ|PZI004032	0.3248
PGUA|PGU021402	PZIJ|PZI004034	0.6273
PGUA|PGU015604	PZIJ|PZI004035	0.001
PZIJ|PZI004039	PGUA|PGU017964	0.1988
PGUA|PGU017963	PZIJ|PZI004037	0.5476
PZIJ|PZI004053	PGUA|PGU006045	0.5161
PZIJ|PZI004051	PGUA|PGU006042	0.1188
PZIJ|PZI004049	PGUA|PGU006149	0.5601
PZIJ|PZI004045	PGUA|PGU016308	0.4821
PGUA|PGU004740	PZIJ|PZI004043	0.5944
PZIJ|PZI004042	PGUA|PGU004743	0.0148
PGUA|PGU016188	PZIJ|PZI004041	0.1641
PGUA|PGU016189	PZIJ|PZI004040	0.1114
PGUA|PGU010204	PZIJ|PZI004060	0.7119
PZIJ|PZI004071	PGUA|PGU003032	0.5709
PZIJ|PZI004066	PGUA|PGU001751	0.608
PGUA|PGU006499	PZIJ|PZI004075	0.2011
PGUA|PGU001592	PZIJ|PZI004070	0.7621
PZIJ|PZI004062	PGUA|PGU000685	0.4627
PZIJ|PZI004090	PGUA|PGU001026	0.049
PGUA|PGU001886	PZIJ|PZI004084	0.9245
PGUA|PGU001533	PZIJ|PZI004086	0.1173
PGUA|PGU013145	PZIJ|PZI004108	0.3902
PGUA|PGU008747	PZIJ|PZI004106	0.5128
PZIJ|PZI004111	PGUA|PGU005712	0.3361
PZIJ|PZI004125	PGUA|PGU011802	0.013
PGUA|PGU003474	PZIJ|PZI004121	0.5263
PGUA|PGU001529	PZIJ|PZI004120	0.8333
PGUA|PGU004034	PZIJ|PZI004117	0.3107
PGUA|PGU004035	PZIJ|PZI004122	0.3498
PGUA|PGU002064	PZIJ|PZI004159	0.3745
PGUA|PGU007850	PZIJ|PZI004119	0.3906
PZIJ|PZI004142	PGUA|PGU007849	0.5676
PZIJ|PZI004147	PGUA|PGU003031	0.6045
PGUA|PGU008382	PZIJ|PZI004137	0.1967
PZIJ|PZI004135	PGUA|PGU008383	0.1435
PZIJ|PZI004150	PGUA|PGU008383	0.1523
PZIJ|PZI004140	PGUA|PGU000758	0.403
PGUA|PGU004537	PZIJ|PZI004107	0.2939
PZIJ|PZI004178	PGUA|PGU003683	0.2417
PGUA|PGU012921	PZIJ|PZI004172	0.462
PGUA|PGU010556	PZIJ|PZI004169	0.3727
PGUA|PGU001327	PZIJ|PZI004167	0.0308
PGUA|PGU010758	PZIJ|PZI004180	0.5933
PGUA|PGU001163	PZIJ|PZI004179	1.0147
PZIJ|PZI004188	PGUA|PGU000839	0.2756
PZIJ|PZI004214	PGUA|PGU002765	0.8087
PGUA|PGU002150	PZIJ|PZI004194	0.2884
PZIJ|PZI004208	PGUA|PGU002454	0.1586
PZIJ|PZI014415	PGUA|PGU014101	0.4148
PZIJ|PZI014413	PGUA|PGU014100	0.4468
PZIJ|PZI014412	PGUA|PGU014099	0.662
PGUA|PGU014098	PZIJ|PZI014411	0.598
PGUA|PGU003023	PZIJ|PZI018882	0.6111
PGUA|PGU003022	PZIJ|PZI018869	0.2849
PZIJ|PZI018905	PGUA|PGU003022	0.8363
PGUA|PGU003021	PZIJ|PZI018904	1.6132
PZIJ|PZI018892	PGUA|PGU003019	0.1643
PGUA|PGU003011	PZIJ|PZI018882	1.3135
PZIJ|PZI018862	PGUA|PGU004561	0.4151
PZIJ|PZI004939	PGUA|PGU007216	0.0759
PZIJ|PZI004940	PGUA|PGU007217	0.2628
PGUA|PGU007221	PZIJ|PZI004942	0.7583
PGUA|PGU007222	PZIJ|PZI004943	0.4209
PZIJ|PZI004946	PGUA|PGU003267	0.4804
PZIJ|PZI004947	PGUA|PGU003266	1.1289
PZIJ|PZI004948	PGUA|PGU003265	0.0575
PGUA|PGU003264	PZIJ|PZI004949	0.3948
PGUA|PGU003263	PZIJ|PZI004950	0.2531
PGUA|PGU003262	PZIJ|PZI004952	0.1663
PGUA|PGU003261	PZIJ|PZI004953	0.3726
PGUA|PGU003255	PZIJ|PZI004954	0.2065
PZIJ|PZI004955	PGUA|PGU003254	0.1373
PGUA|PGU003253	PZIJ|PZI004966	0.4231
PGUA|PGU003252	PZIJ|PZI004967	0.5892
PZIJ|PZI004975	PGUA|PGU020586	0.1268
PGUA|PGU020588	PZIJ|PZI004973	0.3517
PZIJ|PZI004971	PGUA|PGU020590	0.202
PZIJ|PZI004970	PGUA|PGU020591	0.7964
PZIJ|PZI004969	PGUA|PGU020592	0.275
PZIJ|PZI004976	PGUA|PGU012862	0.0993
PZIJ|PZI004977	PGUA|PGU012863	0.47
PZIJ|PZI004978	PGUA|PGU012865	0.292
PGUA|PGU008216	PZIJ|PZI004979	0.5332
PZIJ|PZI004980	PGUA|PGU008217	0.0713
PZIJ|PZI004981	PGUA|PGU008218	0.7585
PZIJ|PZI004982	PGUA|PGU008219	0.1107
PGUA|PGU008220	PZIJ|PZI004984	0.3112
PZIJ|PZI004985	PGUA|PGU008221	0.0905
PZIJ|PZI004986	PGUA|PGU008222	0.4804
PGUA|PGU008223	PZIJ|PZI004987	0.3811
PZIJ|PZI004989	PGUA|PGU008224	0.185
PZIJ|PZI004990	PGUA|PGU008225	0.1774
PZIJ|PZI004991	PGUA|PGU008226	0.7441
PGUA|PGU022119	PZIJ|PZI004992	0.2409
PZIJ|PZI004993	PGUA|PGU022116	0.1827
PZIJ|PZI004994	PGUA|PGU019297	0.001
PZIJ|PZI004995	PGUA|PGU019296	0.224
PZIJ|PZI004997	PGUA|PGU011938	0.4284
PZIJ|PZI004998	PGUA|PGU011937	0.2844
PZIJ|PZI004999	PGUA|PGU011936	0.001
PGUA|PGU011935	PZIJ|PZI005001	0.1185
PZIJ|PZI005011	PGUA|PGU011934	0.3681
PGUA|PGU020380	PZIJ|PZI005014	0.5239
PZIJ|PZI005016	PGUA|PGU020381	0.3338
PGUA|PGU019858	PZIJ|PZI005017	0.4961
PGUA|PGU019860	PZIJ|PZI005018	0.7139
PZIJ|PZI005019	PGUA|PGU019861	0.2397
PZIJ|PZI005020	PGUA|PGU021938	0.4825
PGUA|PGU018186	PZIJ|PZI005021	0.7701
PZIJ|PZI005022	PGUA|PGU018185	0.078
PZIJ|PZI005025	PGUA|PGU018184	0.5939
PGUA|PGU018183	PZIJ|PZI005026	0.1459
PZIJ|PZI005028	PGUA|PGU018444	0.0175
PGUA|PGU018443	PZIJ|PZI005029	0.5623
PZIJ|PZI005030	PGUA|PGU018442	0.126
PZIJ|PZI005037	PGUA|PGU020813	0.4376
PGUA|PGU020812	PZIJ|PZI005038	0.3182
PZIJ|PZI005039	PGUA|PGU018922	0.0041
PZIJ|PZI005040	PGUA|PGU018921	0.2073
PZIJ|PZI005041	PGUA|PGU018920	0.3286
PGUA|PGU018919	PZIJ|PZI005043	0.1437
PZIJ|PZI005045	PGUA|PGU009016	0.3566
PZIJ|PZI005046	PGUA|PGU009017	0.3994
PGUA|PGU009019	PZIJ|PZI005047	0.4606
PZIJ|PZI005048	PGUA|PGU009020	0.4499
PGUA|PGU009021	PZIJ|PZI005052	0.3212
PZIJ|PZI005053	PGUA|PGU009022	0.5013
PGUA|PGU009026	PZIJ|PZI005055	0.5634
PZIJ|PZI005057	PGUA|PGU009027	0.2562
PGUA|PGU009030	PZIJ|PZI005058	0.308
PZIJ|PZI005062	PGUA|PGU009031	0.0586
PGUA|PGU009034	PZIJ|PZI005063	0.4852
PGUA|PGU009035	PZIJ|PZI005064	0.4128
PZIJ|PZI005065	PGUA|PGU019456	0.7165
PZIJ|PZI005066	PGUA|PGU021416	0.6642
PGUA|PGU021417	PZIJ|PZI005067	0.1382
PGUA|PGU021418	PZIJ|PZI005068	0.336
PZIJ|PZI005070	PGUA|PGU010501	0.389
PZIJ|PZI005071	PGUA|PGU010499	0.1631
PGUA|PGU015020	PZIJ|PZI005074	0.1496
PGUA|PGU015021	PZIJ|PZI005075	0.3201
PGUA|PGU015022	PZIJ|PZI005078	0.4909
PGUA|PGU012825	PZIJ|PZI005082	0.1937
PZIJ|PZI005083	PGUA|PGU020617	0.3525
PZIJ|PZI005085	PGUA|PGU014603	0.3026
PGUA|PGU014604	PZIJ|PZI005087	0.4361
PZIJ|PZI005088	PGUA|PGU014606	0.2157
PGUA|PGU017837	PZIJ|PZI005091	0.3853
PZIJ|PZI005092	PGUA|PGU017838	99
PGUA|PGU017839	PZIJ|PZI005093	0.5236
PGUA|PGU017840	PZIJ|PZI005097	0.1858
PZIJ|PZI005098	PGUA|PGU016644	0.0172
PZIJ|PZI005099	PGUA|PGU016643	0.5018
PGUA|PGU017493	PZIJ|PZI005102	0.0962
PGUA|PGU017491	PZIJ|PZI005105	0.161
PGUA|PGU015757	PZIJ|PZI005116	0.354
PZIJ|PZI005117	PGUA|PGU015756	0.5095
PGUA|PGU015755	PZIJ|PZI005120	0.1732
PZIJ|PZI005121	PGUA|PGU015754	0.5661
PGUA|PGU017413	PZIJ|PZI005123	0.3706
PZIJ|PZI005126	PGUA|PGU011998	0.4743
PGUA|PGU011996	PZIJ|PZI005129	0.3726
PGUA|PGU011995	PZIJ|PZI005128	0.0108
PZIJ|PZI005130	PGUA|PGU011994	0.7822
PGUA|PGU011993	PZIJ|PZI005132	0.3635
PGUA|PGU011992	PZIJ|PZI005133	0.218
PZIJ|PZI005134	PGUA|PGU011990	0.2424
PZIJ|PZI005137	PGUA|PGU020274	0.1926
PZIJ|PZI005139	PGUA|PGU020272	0.2167
PZIJ|PZI005140	PGUA|PGU009920	0.3259
PGUA|PGU009919	PZIJ|PZI005142	0.2791
PZIJ|PZI005144	PGUA|PGU009917	0.0638
PGUA|PGU009916	PZIJ|PZI005145	0.2197
PGUA|PGU009915	PZIJ|PZI005146	0.1173
PZIJ|PZI005148	PGUA|PGU009914	0.2206
PGUA|PGU009913	PZIJ|PZI005149	0.4115
PGUA|PGU009912	PZIJ|PZI005150	0.8307
PGUA|PGU009910	PZIJ|PZI005151	0.2732
PZIJ|PZI005154	PGUA|PGU016801	0.4906
PZIJ|PZI005153	PGUA|PGU016799	0.2259
PZIJ|PZI005152	PGUA|PGU016798	0.2823
PZIJ|PZI005161	PGUA|PGU014080	0.2957
PZIJ|PZI005162	PGUA|PGU014081	0.3555
PZIJ|PZI005163	PGUA|PGU014082	0.3258
PGUA|PGU014083	PZIJ|PZI005165	0.3531
PGUA|PGU014084	PZIJ|PZI005166	0.3898
PGUA|PGU017561	PZIJ|PZI005169	0.9671
PZIJ|PZI005170	PGUA|PGU017560	0.5746
PZIJ|PZI005173	PGUA|PGU017555	0.3973
PGUA|PGU012188	PZIJ|PZI005176	0.0689
PGUA|PGU012190	PZIJ|PZI005177	0.3402
PGUA|PGU012192	PZIJ|PZI005178	0.7649
PGUA|PGU012193	PZIJ|PZI005181	0.1826
PGUA|PGU021426	PZIJ|PZI005191	0.4602
PZIJ|PZI005194	PGUA|PGU019781	0.4749
PGUA|PGU000411	PZIJ|PZI005197	0.346
PGUA|PGU000413	PZIJ|PZI005201	0.4528
PZIJ|PZI005203	PGUA|PGU000414	0.2029
PZIJ|PZI005204	PGUA|PGU000415	0.001
PZIJ|PZI005207	PGUA|PGU000416	0.4479
PZIJ|PZI005209	PGUA|PGU002961	0.4894
PGUA|PGU002960	PZIJ|PZI005210	0.4398
PGUA|PGU002959	PZIJ|PZI005211	0.7595
PGUA|PGU002954	PZIJ|PZI005214	0.1814
PZIJ|PZI005215	PGUA|PGU002952	0.3956
PGUA|PGU002951	PZIJ|PZI005216	0.6702
PZIJ|PZI005219	PGUA|PGU002948	0.1217
PGUA|PGU002947	PZIJ|PZI005220	0.1284
PZIJ|PZI005222	PGUA|PGU002946	0.3605
PZIJ|PZI005223	PGUA|PGU002945	0.1891
PZIJ|PZI005224	PGUA|PGU002944	0.4097
PGUA|PGU002942	PZIJ|PZI005226	0.1507
PZIJ|PZI005227	PGUA|PGU002941	0.796
PGUA|PGU007286	PZIJ|PZI005228	1.0767
PGUA|PGU007283	PZIJ|PZI005229	0.3678
PGUA|PGU007282	PZIJ|PZI005230	0.3077
PGUA|PGU007281	PZIJ|PZI005231	0.1412
PGUA|PGU007280	PZIJ|PZI005233	0.2232
PZIJ|PZI005234	PGUA|PGU007279	0.6505
PZIJ|PZI005235	PGUA|PGU007277	0.3262
PGUA|PGU007276	PZIJ|PZI005236	0.3184
PZIJ|PZI005237	PGUA|PGU007275	0.2878
PZIJ|PZI005238	PGUA|PGU013966	0.0191
PGUA|PGU013965	PZIJ|PZI005239	0.3508
PGUA|PGU013964	PZIJ|PZI005240	0.0448
PZIJ|PZI005251	PGUA|PGU013958	0.2598
PZIJ|PZI005252	PGUA|PGU015810	0.4108
PZIJ|PZI005250	PGUA|PGU015808	0.6998
PZIJ|PZI005246	PGUA|PGU015807	0.2664
PGUA|PGU002792	PZIJ|PZI005245	0.1203
PZIJ|PZI005244	PGUA|PGU002791	0.3831
PZIJ|PZI005262	PGUA|PGU002791	0.23
PZIJ|PZI005242	PGUA|PGU002790	0.3079
PGUA|PGU002790	PZIJ|PZI005263	0.3767
PGUA|PGU002786	PZIJ|PZI005264	0.0977
PZIJ|PZI005266	PGUA|PGU002784	0.1313
PZIJ|PZI005267	PGUA|PGU002783	0.3688
PZIJ|PZI005268	PGUA|PGU002782	0.3247
PZIJ|PZI005275	PGUA|PGU002781	0.4226
PZIJ|PZI005283	PGUA|PGU002780	0.2001
PZIJ|PZI005284	PGUA|PGU002779	0.1731
PZIJ|PZI005285	PGUA|PGU002778	1.401
PZIJ|PZI005289	PGUA|PGU002775	0.3269
PZIJ|PZI005299	PGUA|PGU002774	0.5516
PGUA|PGU002772	PZIJ|PZI005300	0.3338
PGUA|PGU002771	PZIJ|PZI005294	0.4375
PGUA|PGU002770	PZIJ|PZI005302	1.0174
PGUA|PGU002769	PZIJ|PZI005303	0.5194
PGUA|PGU002767	PZIJ|PZI005304	0.5767
PGUA|PGU002766	PZIJ|PZI005306	0.0295
PGUA|PGU022168	PZIJ|PZI005309	0.4697
PZIJ|PZI005311	PGUA|PGU022169	0.306
PZIJ|PZI005313	PGUA|PGU021399	0.474
PGUA|PGU021400	PZIJ|PZI005314	0.2042
PGUA|PGU022202	PZIJ|PZI005321	0.5938
PZIJ|PZI005317	PGUA|PGU015752	0.5068
PZIJ|PZI005318	PGUA|PGU015751	0.0238
PGUA|PGU015750	PZIJ|PZI005319	0.7094
PZIJ|PZI005320	PGUA|PGU015748	0.5683
PGUA|PGU015747	PZIJ|PZI005329	0.6862
PZIJ|PZI005331	PGUA|PGU015746	0.1533
PGUA|PGU018743	PZIJ|PZI005334	0.9509
PGUA|PGU020676	PZIJ|PZI005335	0.3767
PGUA|PGU020675	PZIJ|PZI005336	0.3536
PGUA|PGU018090	PZIJ|PZI005337	0.178
PGUA|PGU018089	PZIJ|PZI005339	1.613
PZIJ|PZI005342	PGUA|PGU021215	0.3627
PZIJ|PZI005344	PGUA|PGU011017	0.2146
PGUA|PGU011020	PZIJ|PZI005373	0.7764
PGUA|PGU011021	PZIJ|PZI005346	0.5238
PZIJ|PZI005347	PGUA|PGU011022	0.2859
PGUA|PGU011023	PZIJ|PZI005348	0.4626
PGUA|PGU011024	PZIJ|PZI005349	0.675
PZIJ|PZI005351	PGUA|PGU022291	1.1738
PGUA|PGU022290	PZIJ|PZI005352	0.2695
PZIJ|PZI005353	PGUA|PGU014793	0.0853
PZIJ|PZI005354	PGUA|PGU014795	0.697
PZIJ|PZI005355	PGUA|PGU014796	0.0823
PZIJ|PZI005356	PGUA|PGU014797	0.961
PZIJ|PZI005359	PGUA|PGU014798	0.1991
PGUA|PGU010986	PZIJ|PZI005360	0.1991
PZIJ|PZI005361	PGUA|PGU010985	1.0901
PZIJ|PZI005362	PGUA|PGU010984	0.0966
PZIJ|PZI005363	PGUA|PGU010983	0.3402
PGUA|PGU016291	PZIJ|PZI005364	0.2815
PZIJ|PZI005365	PGUA|PGU016290	0.1458
PGUA|PGU016288	PZIJ|PZI005367	0.3072
PGUA|PGU016287	PZIJ|PZI005368	0.0399
PZIJ|PZI005369	PGUA|PGU018513	0.6032
PZIJ|PZI005372	PGUA|PGU018512	0.5677
PGUA|PGU018509	PZIJ|PZI005374	0.0669
PZIJ|PZI005375	PGUA|PGU018508	2.5488
PGUA|PGU016015	PZIJ|PZI005376	0.2682
PZIJ|PZI005381	PGUA|PGU016016	0.4286
PGUA|PGU016018	PZIJ|PZI005382	0.0801
PGUA|PGU009227	PZIJ|PZI005394	0.4591
PZIJ|PZI005393	PGUA|PGU009228	0.8492
PGUA|PGU009230	PZIJ|PZI005392	0.1854
PZIJ|PZI005391	PGUA|PGU009231	0.3714
PGUA|PGU009232	PZIJ|PZI005390	0.0265
PZIJ|PZI005389	PGUA|PGU009233	0.3404
PGUA|PGU022723	PZIJ|PZI005388	0.1768
PGUA|PGU022466	PZIJ|PZI005395	0.6743
PZIJ|PZI005396	PGUA|PGU022465	0.1788
PGUA|PGU021165	PZIJ|PZI005397	0.4294
PZIJ|PZI005398	PGUA|PGU021166	0.5664
PZIJ|PZI005399	PGUA|PGU022073	0.9179
PZIJ|PZI005401	PGUA|PGU022074	0.1624
PZIJ|PZI005411	PGUA|PGU004143	0.664
PGUA|PGU004142	PZIJ|PZI005412	0.3491
PGUA|PGU004141	PZIJ|PZI005413	0.2191
PGUA|PGU004139	PZIJ|PZI005414	0.2339
PGUA|PGU004137	PZIJ|PZI005416	0.2593
PGUA|PGU004136	PZIJ|PZI005418	0.2228
PGUA|PGU004135	PZIJ|PZI005419	0.5854
PGUA|PGU004134	PZIJ|PZI005420	0.7324
PGUA|PGU004133	PZIJ|PZI005421	0.2411
PGUA|PGU004130	PZIJ|PZI005422	1.0227
PZIJ|PZI005423	PGUA|PGU004129	0.5075
PZIJ|PZI005427	PGUA|PGU017151	0.4209
PGUA|PGU017527	PZIJ|PZI005429	0.1974
PZIJ|PZI005433	PGUA|PGU010510	0.1587
PGUA|PGU010509	PZIJ|PZI005434	0.6478
PZIJ|PZI005435	PGUA|PGU010508	0.329
PZIJ|PZI005436	PGUA|PGU010507	0.2561
PGUA|PGU010506	PZIJ|PZI005437	0.1646
PZIJ|PZI005438	PGUA|PGU010505	0.3055
PZIJ|PZI005440	PGUA|PGU017108	0.4001
PZIJ|PZI005442	PGUA|PGU017106	0.0526
PZIJ|PZI005446	PGUA|PGU017104	0.1334
PZIJ|PZI005444	PGUA|PGU017101	0.4799
PGUA|PGU017099	PZIJ|PZI005447	0.2217
PGUA|PGU020613	PZIJ|PZI005452	0.8472
PGUA|PGU020612	PZIJ|PZI005454	0.4266
PGUA|PGU020611	PZIJ|PZI005455	0.4283
PGUA|PGU006038	PZIJ|PZI005456	0.1462
PGUA|PGU006036	PZIJ|PZI005457	0.4604
PGUA|PGU006034	PZIJ|PZI005458	0.5053
PGUA|PGU006033	PZIJ|PZI005459	0.4475
PGUA|PGU006032	PZIJ|PZI005460	0.1636
PZIJ|PZI005461	PGUA|PGU006031	0.1975
PZIJ|PZI005463	PGUA|PGU006030	0.2552
PZIJ|PZI005464	PGUA|PGU006029	0.1438
PGUA|PGU006028	PZIJ|PZI005465	0.2484
PGUA|PGU006027	PZIJ|PZI005467	0.001
PGUA|PGU011137	PZIJ|PZI005468	0.0437
PZIJ|PZI005469	PGUA|PGU011138	0.2777
PZIJ|PZI005470	PGUA|PGU011139	0.2939
PZIJ|PZI005471	PGUA|PGU011144	0.522
PGUA|PGU011145	PZIJ|PZI005472	1.0492
PZIJ|PZI005473	PGUA|PGU011146	0.2393
PZIJ|PZI005474	PGUA|PGU011147	0.3341
PZIJ|PZI005475	PGUA|PGU018623	0.1917
PGUA|PGU015835	PZIJ|PZI005483	0.0089
PZIJ|PZI005482	PGUA|PGU015834	0.2134
PZIJ|PZI005481	PGUA|PGU015833	0.1102
PZIJ|PZI005479	PGUA|PGU015832	0.578
PGUA|PGU021755	PZIJ|PZI005484	0.015
PGUA|PGU021101	PZIJ|PZI005486	2.2319
PZIJ|PZI005488	PGUA|PGU017545	0.4103
PZIJ|PZI005489	PGUA|PGU017544	0.3583
PGUA|PGU017543	PZIJ|PZI005490	0.5085
PGUA|PGU017542	PZIJ|PZI005493	0.1939
PGUA|PGU017541	PZIJ|PZI005495	0.4107
PZIJ|PZI005497	PGUA|PGU018944	0.0413
PZIJ|PZI005505	PGUA|PGU018943	0.2493
PZIJ|PZI005506	PGUA|PGU018941	0.3888
PGUA|PGU021098	PZIJ|PZI005511	0.3038
PZIJ|PZI005512	PGUA|PGU021099	0.4564
PGUA|PGU021100	PZIJ|PZI005513	0.2257
PZIJ|PZI005515	PGUA|PGU015362	0.4826
PZIJ|PZI005516	PGUA|PGU015361	0.7266
PGUA|PGU015359	PZIJ|PZI005517	0.5627
PGUA|PGU015358	PZIJ|PZI005518	0.5627
PZIJ|PZI005519	PGUA|PGU018612	0.3394
PGUA|PGU018615	PZIJ|PZI005520	0.3439
PZIJ|PZI005521	PGUA|PGU018616	0.4388
PGUA|PGU019051	PZIJ|PZI005522	0.2029
PGUA|PGU010099	PZIJ|PZI005526	0.9145
PGUA|PGU010100	PZIJ|PZI005528	0.3948
PZIJ|PZI005529	PGUA|PGU010102	0.3232
PZIJ|PZI005530	PGUA|PGU010104	0.2963
PZIJ|PZI005536	PGUA|PGU010105	0.1393
PGUA|PGU010106	PZIJ|PZI005537	0.4789
PGUA|PGU010107	PZIJ|PZI005538	0.1237
PGUA|PGU010108	PZIJ|PZI005539	0.4025
PZIJ|PZI005543	PGUA|PGU021806	0.8139
PZIJ|PZI005546	PGUA|PGU003356	0.2915
PGUA|PGU003357	PZIJ|PZI005547	0.633
PGUA|PGU003358	PZIJ|PZI005548	0.3417
PGUA|PGU003359	PZIJ|PZI005549	0.1017
PZIJ|PZI005550	PGUA|PGU003360	0.2304
PZIJ|PZI005551	PGUA|PGU003363	0.5304
PZIJ|PZI005552	PGUA|PGU003364	0.1373
PGUA|PGU016973	PZIJ|PZI005553	0.5407
PZIJ|PZI005554	PGUA|PGU016975	0.35
PZIJ|PZI005555	PGUA|PGU016977	0.1724
PZIJ|PZI005560	PGUA|PGU022318	0.2721
PGUA|PGU022160	PZIJ|PZI005562	0.2222
PGUA|PGU017539	PZIJ|PZI005571	0.2132
PZIJ|PZI005572	PGUA|PGU017538	0.166
PGUA|PGU017537	PZIJ|PZI005573	0.1515
PGUA|PGU007914	PZIJ|PZI005576	0.3649
PZIJ|PZI005577	PGUA|PGU007913	0.2405
PZIJ|PZI005579	PGUA|PGU007911	0.6411
PGUA|PGU007910	PZIJ|PZI005580	0.5904
PGUA|PGU007909	PZIJ|PZI005582	0.5033
PGUA|PGU015695	PZIJ|PZI005583	0.2501
PZIJ|PZI005584	PGUA|PGU015694	0.1382
PGUA|PGU019148	PZIJ|PZI005587	0.3346
PZIJ|PZI005592	PGUA|PGU021430	1.7132
PGUA|PGU021428	PZIJ|PZI005593	0.659
PZIJ|PZI005594	PGUA|PGU014560	0.4215
PZIJ|PZI005595	PGUA|PGU014557	0.0872
PGUA|PGU016042	PZIJ|PZI005602	0.248
PZIJ|PZI005603	PGUA|PGU016043	0.3835
PGUA|PGU016044	PZIJ|PZI005604	0.3125
PGUA|PGU012077	PZIJ|PZI005605	0.5886
PZIJ|PZI005606	PGUA|PGU012076	0.3936
PGUA|PGU012075	PZIJ|PZI005607	0.3575
PZIJ|PZI005608	PGUA|PGU016432	0.2585
PGUA|PGU020277	PZIJ|PZI005610	0.0871
PZIJ|PZI005612	PGUA|PGU017825	0.2818
PGUA|PGU018039	PZIJ|PZI005615	0.6928
PGUA|PGU018040	PZIJ|PZI005616	0.4608
PGUA|PGU013630	PZIJ|PZI005621	0.2547
PZIJ|PZI005618	PGUA|PGU013632	0.5043
PZIJ|PZI005622	PGUA|PGU022487	0.4778
PZIJ|PZI005623	PGUA|PGU017140	0.1355
PZIJ|PZI005625	PGUA|PGU017138	0.1227
PGUA|PGU019182	PZIJ|PZI005627	0.4827
PZIJ|PZI005626	PGUA|PGU019183	0.1416
PGUA|PGU020864	PZIJ|PZI005628	0.3105
PZIJ|PZI005630	PGUA|PGU020912	0.203
PGUA|PGU020911	PZIJ|PZI005629	0.1639
PGUA|PGU012207	PZIJ|PZI005634	0.6884
PZIJ|PZI005635	PGUA|PGU012204	0.2215
PGUA|PGU012203	PZIJ|PZI005636	0.0499
PZIJ|PZI005637	PGUA|PGU012202	0.1934
PZIJ|PZI005638	PGUA|PGU012198	0.8036
PGUA|PGU012197	PZIJ|PZI005639	0.1828
PGUA|PGU021427	PZIJ|PZI005640	0.035
PGUA|PGU020352	PZIJ|PZI005642	0.1869
PGUA|PGU020353	PZIJ|PZI005643	0.4702
PGUA|PGU020207	PZIJ|PZI005644	0.6874
PZIJ|PZI005645	PGUA|PGU022389	0.3138
PZIJ|PZI005647	PGUA|PGU017614	1.6838
PGUA|PGU016548	PZIJ|PZI005649	0.1782
PGUA|PGU014818	PZIJ|PZI005652	0.2991
PZIJ|PZI005656	PGUA|PGU022690	0.3921
PZIJ|PZI005657	PGUA|PGU016109	0.4274
PGUA|PGU016108	PZIJ|PZI005658	0.0885
PGUA|PGU017376	PZIJ|PZI005659	0.1329
PZIJ|PZI005660	PGUA|PGU021442	0.605
PGUA|PGU021731	PZIJ|PZI005665	0.3118
PZIJ|PZI005666	PGUA|PGU020236	0.4479
PZIJ|PZI005667	PGUA|PGU006292	0.6631
PZIJ|PZI005668	PGUA|PGU006290	0.1662
PZIJ|PZI005670	PGUA|PGU006289	0.2547
PZIJ|PZI005671	PGUA|PGU006288	0.8143
PGUA|PGU016902	PZIJ|PZI005675	0.3617
PGUA|PGU016903	PZIJ|PZI005676	0.2379
PZIJ|PZI005682	PGUA|PGU016904	0.2491
PGUA|PGU021247	PZIJ|PZI005681	0.9962
PZIJ|PZI005680	PGUA|PGU017667	0.2297
PGUA|PGU017666	PZIJ|PZI005678	0.5535
PZIJ|PZI005677	PGUA|PGU008609	0.0161
PGUA|PGU012078	PZIJ|PZI005683	0.2604
PZIJ|PZI005685	PGUA|PGU015040	0.2763
PGUA|PGU015039	PZIJ|PZI005686	0.3426
PZIJ|PZI005687	PGUA|PGU015038	0.1517
PGUA|PGU015037	PZIJ|PZI005688	0.5635
PZIJ|PZI005689	PGUA|PGU019921	0.2727
PZIJ|PZI005693	PGUA|PGU019919	0.0968
PZIJ|PZI005694	PGUA|PGU020706	0.1479
PGUA|PGU011982	PZIJ|PZI005696	0.1401
PZIJ|PZI005697	PGUA|PGU011983	0.1627
PZIJ|PZI005702	PGUA|PGU015324	0.4707
PZIJ|PZI005703	PGUA|PGU015323	0.0938
PZIJ|PZI005705	PGUA|PGU015321	0.181
PGUA|PGU007238	PZIJ|PZI005706	0.4164
PGUA|PGU007237	PZIJ|PZI005708	0.4456
PZIJ|PZI005710	PGUA|PGU022146	0.1633
PGUA|PGU005658	PZIJ|PZI005712	0.3407
PZIJ|PZI005714	PGUA|PGU005659	0.1142
PZIJ|PZI005715	PGUA|PGU005662	0.2913
PGUA|PGU003319	PZIJ|PZI005718	0.0362
PGUA|PGU003321	PZIJ|PZI005721	0.2205
PZIJ|PZI005722	PGUA|PGU003322	0.1771
PZIJ|PZI005723	PGUA|PGU003323	0.3823
PGUA|PGU018793	PZIJ|PZI005726	0.4183
PZIJ|PZI005734	PGUA|PGU021784	0.798
PZIJ|PZI005735	PGUA|PGU021785	0.2276
PZIJ|PZI005741	PGUA|PGU008511	0.593
PZIJ|PZI005742	PGUA|PGU008510	0.1148
PGUA|PGU014713	PZIJ|PZI005740	0.1227
PZIJ|PZI005738	PGUA|PGU014712	0.1923
PGUA|PGU018179	PZIJ|PZI005743	0.2355
PGUA|PGU018177	PZIJ|PZI005744	0.2345
PGUA|PGU020505	PZIJ|PZI005746	0.3341
PGUA|PGU010045	PZIJ|PZI005751	0.0085
PGUA|PGU010044	PZIJ|PZI005752	0.4263
PZIJ|PZI005764	PGUA|PGU018994	0.1098
PGUA|PGU011949	PZIJ|PZI005766	0.5103
PGUA|PGU020843	PZIJ|PZI005767	0.4606
PGUA|PGU007626	PZIJ|PZI005769	0.3652
PZIJ|PZI005768	PGUA|PGU007627	0.4575
PZIJ|PZI005772	PGUA|PGU016178	0.1559
PZIJ|PZI005771	PGUA|PGU020776	0.2119
PZIJ|PZI005777	PGUA|PGU019448	0.462
PZIJ|PZI005775	PGUA|PGU019196	0.1661
PZIJ|PZI005776	PGUA|PGU019197	0.1654
PGUA|PGU011002	PZIJ|PZI005774	0.1909
PZIJ|PZI005773	PGUA|PGU011003	0.1774
PZIJ|PZI005778	PGUA|PGU016215	0.2456
PGUA|PGU016214	PZIJ|PZI005779	1.5886
PZIJ|PZI005780	PGUA|PGU001071	0.2875
PGUA|PGU001069	PZIJ|PZI005781	0.1439
PGUA|PGU001065	PZIJ|PZI005782	0.3983
PZIJ|PZI005783	PGUA|PGU002715	0.522
PZIJ|PZI005784	PGUA|PGU002717	0.7078
PZIJ|PZI005785	PGUA|PGU000898	0.5772
PGUA|PGU000901	PZIJ|PZI005786	0.0995
PZIJ|PZI005789	PGUA|PGU015277	0.1992
PGUA|PGU015413	PZIJ|PZI005796	0.2822
PGUA|PGU011077	PZIJ|PZI005799	0.065
PZIJ|PZI005806	PGUA|PGU008128	0.6763
PZIJ|PZI005810	PGUA|PGU008129	0.575
PZIJ|PZI005813	PGUA|PGU011638	0.411
PGUA|PGU000996	PZIJ|PZI005823	0.3406
PGUA|PGU012492	PZIJ|PZI005826	0.2328
PZIJ|PZI005817	PGUA|PGU002929	0.4763
PZIJ|PZI005827	PGUA|PGU019707	0.0717
PGUA|PGU004202	PZIJ|PZI005829	0.0552
PZIJ|PZI005836	PGUA|PGU004205	0.3504
PGUA|PGU007074	PZIJ|PZI005846	0.3611
PGUA|PGU015941	PZIJ|PZI005848	0.0807
PGUA|PGU015538	PZIJ|PZI005850	0.3333
PGUA|PGU018753	PZIJ|PZI005849	0.5911
PZIJ|PZI005852	PGUA|PGU004747	0.9658
PGUA|PGU014812	PZIJ|PZI005855	0.8705
PGUA|PGU020120	PZIJ|PZI005856	0.1798
PZIJ|PZI005857	PGUA|PGU007659	0.2522
PGUA|PGU002589	PZIJ|PZI005862	0.2875
PGUA|PGU002590	PZIJ|PZI005863	0.1711
PZIJ|PZI005867	PGUA|PGU002594	0.3871
PZIJ|PZI005868	PGUA|PGU002595	0.2921
PGUA|PGU000963	PZIJ|PZI005885	0.7933
PZIJ|PZI005838	PGUA|PGU000960	0.3644
PZIJ|PZI005889	PGUA|PGU001018	0.3563
PZIJ|PZI005876	PGUA|PGU001017	0.1791
PGUA|PGU003188	PZIJ|PZI005875	0.4402
PGUA|PGU001664	PZIJ|PZI005888	0.4373
PGUA|PGU001659	PZIJ|PZI005893	0.2497
PGUA|PGU002317	PZIJ|PZI005898	0.0927
PZIJ|PZI005903	PGUA|PGU009333	0.4286
PZIJ|PZI005904	PGUA|PGU008414	0.2219
PGUA|PGU008412	PZIJ|PZI005906	0.5619
PGUA|PGU003579	PZIJ|PZI005897	0.739
PZIJ|PZI005890	PGUA|PGU001916	0.1735
PGUA|PGU013654	PZIJ|PZI005920	0.5107
PZIJ|PZI005909	PGUA|PGU002845	0.5706
PGUA|PGU002846	PZIJ|PZI005908	0.4913
PGUA|PGU002847	PZIJ|PZI005907	0.6087
PGUA|PGU003232	PZIJ|PZI005918	0.2417
PGUA|PGU007416	PZIJ|PZI005919	0.0655
PGUA|PGU011158	PZIJ|PZI005912	0.2844
PZIJ|PZI005896	PGUA|PGU000632	0.3296
PGUA|PGU003268	PZIJ|PZI006034	1.1496
PGUA|PGU002256	PZIJ|PZI006056	0.785
PGUA|PGU002254	PZIJ|PZI006046	0.3532
PGUA|PGU017737	PZIJ|PZI006063	0.3213
PZIJ|PZI006064	PGUA|PGU022355	0.5011
PZIJ|PZI006084	PGUA|PGU015053	0.1928
PZIJ|PZI006087	PGUA|PGU008607	0.3104
PZIJ|PZI006091	PGUA|PGU008604	0.1572
PZIJ|PZI006092	PGUA|PGU001733	0.3561
PZIJ|PZI006095	PGUA|PGU018317	0.2963
PGUA|PGU009175	PZIJ|PZI006096	0.1792
PGUA|PGU009234	PZIJ|PZI006097	0.194
PZIJ|PZI006062	PGUA|PGU019564	0.4063
PGUA|PGU002430	PZIJ|PZI006067	0.2097
PZIJ|PZI006080	PGUA|PGU011008	0.1395
PGUA|PGU015185	PZIJ|PZI006076	0.6009
PZIJ|PZI006074	PGUA|PGU015184	0.1348
PZIJ|PZI006072	PGUA|PGU005781	0.3175
PZIJ|PZI006071	PGUA|PGU005784	0.1798
PZIJ|PZI006100	PGUA|PGU017336	0.3907
PGUA|PGU020835	PZIJ|PZI006099	0.5589
PZIJ|PZI006102	PGUA|PGU014219	0.2474
PGUA|PGU022096	PZIJ|PZI006114	0.5501
PZIJ|PZI006117	PGUA|PGU015275	0.1196
PGUA|PGU014238	PZIJ|PZI006119	0.2242
PGUA|PGU013948	PZIJ|PZI006120	0.426
PZIJ|PZI006128	PGUA|PGU011589	0.2337
PGUA|PGU006885	PZIJ|PZI006133	0.2572
PZIJ|PZI006138	PGUA|PGU009886	0.1709
PZIJ|PZI006139	PGUA|PGU003332	1.4366
PGUA|PGU003333	PZIJ|PZI006140	1.0791
PGUA|PGU003334	PZIJ|PZI006141	0.1241
PGUA|PGU021207	PZIJ|PZI006142	0.2274
PGUA|PGU010333	PZIJ|PZI006143	0.27
PZIJ|PZI006144	PGUA|PGU010332	0.1131
PZIJ|PZI006146	PGUA|PGU010591	0.2823
PZIJ|PZI006147	PGUA|PGU009083	0.2782
PZIJ|PZI006148	PGUA|PGU015700	0.3721
PZIJ|PZI006150	PGUA|PGU015699	0.4784
PGUA|PGU006224	PZIJ|PZI006156	0.0779
PGUA|PGU006225	PZIJ|PZI006157	0.0697
PZIJ|PZI006158	PGUA|PGU007709	0.3358
PZIJ|PZI006159	PGUA|PGU007710	0.8792
PZIJ|PZI006162	PGUA|PGU007711	0.7088
PGUA|PGU020638	PZIJ|PZI006165	0.6001
PGUA|PGU022447	PZIJ|PZI006164	0.3932
PGUA|PGU021738	PZIJ|PZI006168	0.5529
PGUA|PGU019344	PZIJ|PZI006169	0.2187
PZIJ|PZI006173	PGUA|PGU006213	0.1452
PZIJ|PZI006176	PGUA|PGU006215	0.6127
PZIJ|PZI006178	PGUA|PGU015379	0.2813
PZIJ|PZI006179	PGUA|PGU015380	0.1337
PZIJ|PZI006180	PGUA|PGU015381	0.0881
PZIJ|PZI006182	PGUA|PGU017508	0.6851
PZIJ|PZI006183	PGUA|PGU012856	0.3158
PGUA|PGU012855	PZIJ|PZI006184	0.2006
PGUA|PGU012854	PZIJ|PZI006185	0.7082
PGUA|PGU016806	PZIJ|PZI006187	0.2261
PZIJ|PZI006188	PGUA|PGU016805	0.2062
PZIJ|PZI006189	PGUA|PGU016804	0.6018
PZIJ|PZI006191	PGUA|PGU011341	0.2443
PZIJ|PZI006192	PGUA|PGU017920	0.1765
PZIJ|PZI006194	PGUA|PGU018157	0.3122
PZIJ|PZI006197	PGUA|PGU001522	0.2642
PZIJ|PZI006198	PGUA|PGU001519	0.382
PZIJ|PZI006203	PGUA|PGU001513	0.1357
PZIJ|PZI006204	PGUA|PGU001512	0.4603
PGUA|PGU001511	PZIJ|PZI006205	0.7308
PZIJ|PZI006207	PGUA|PGU001507	0.9627
PZIJ|PZI006208	PGUA|PGU016345	0.1702
PZIJ|PZI006210	PGUA|PGU021797	0.5505
PZIJ|PZI006211	PGUA|PGU014902	0.2992
PGUA|PGU014903	PZIJ|PZI006214	0.2813
PZIJ|PZI006215	PGUA|PGU014904	0.1539
PZIJ|PZI006216	PGUA|PGU020209	0.046
PZIJ|PZI006219	PGUA|PGU021152	0.5918
PGUA|PGU018883	PZIJ|PZI006221	0.3509
PZIJ|PZI006224	PGUA|PGU018882	0.6936
PGUA|PGU018879	PZIJ|PZI006223	0.1321
PZIJ|PZI006225	PGUA|PGU017511	0.0724
PGUA|PGU017512	PZIJ|PZI006226	0.1535
PZIJ|PZI006228	PGUA|PGU017513	0.3826
PZIJ|PZI006229	PGUA|PGU013659	0.1433
PGUA|PGU013658	PZIJ|PZI006230	0.6218
PGUA|PGU018254	PZIJ|PZI006233	0.1662
PZIJ|PZI006234	PGUA|PGU018253	0.5024
PZIJ|PZI006235	PGUA|PGU018252	0.2615
PGUA|PGU010491	PZIJ|PZI006248	0.684
PGUA|PGU010492	PZIJ|PZI006247	0.1782
PGUA|PGU010494	PZIJ|PZI006246	0.1489
PZIJ|PZI006244	PGUA|PGU022479	0.3732
PZIJ|PZI006245	PGUA|PGU022480	0.6983
PZIJ|PZI006243	PGUA|PGU021727	0.351
PZIJ|PZI006241	PGUA|PGU021726	0.4031
PGUA|PGU022147	PZIJ|PZI006240	0.3538
PZIJ|PZI006239	PGUA|PGU022631	0.5072
PZIJ|PZI006253	PGUA|PGU022561	0.4692
PZIJ|PZI006254	PGUA|PGU022562	0.5237
PZIJ|PZI006260	PGUA|PGU022727	0.9468
PZIJ|PZI006262	PGUA|PGU020554	0.2651
PGUA|PGU020551	PZIJ|PZI006263	0.2192
PGUA|PGU019607	PZIJ|PZI006264	0.4083
PGUA|PGU019608	PZIJ|PZI006265	0.5435
PZIJ|PZI006266	PGUA|PGU019609	0.6527
PZIJ|PZI006268	PGUA|PGU020906	0.2218
PZIJ|PZI006272	PGUA|PGU008972	0.435
PGUA|PGU008970	PZIJ|PZI006273	0.149
PGUA|PGU020044	PZIJ|PZI006274	0.132
PGUA|PGU020046	PZIJ|PZI006276	0.037
PZIJ|PZI006277	PGUA|PGU020047	0.2477
PGUA|PGU019364	PZIJ|PZI006278	0.4895
PZIJ|PZI006279	PGUA|PGU019365	0.4766
PZIJ|PZI006280	PGUA|PGU015005	0.7256
PZIJ|PZI006284	PGUA|PGU015006	0.41
PZIJ|PZI006286	PGUA|PGU015008	0.5741
PZIJ|PZI006288	PGUA|PGU016149	0.3904
PGUA|PGU016146	PZIJ|PZI006289	0.2859
PGUA|PGU016145	PZIJ|PZI006291	0.1485
PGUA|PGU016144	PZIJ|PZI006294	0.8314
PGUA|PGU016143	PZIJ|PZI006292	0.5951
PGUA|PGU021659	PZIJ|PZI006293	0.4299
PZIJ|PZI006298	PGUA|PGU003578	0.2184
PZIJ|PZI006299	PGUA|PGU003576	0.1472
PGUA|PGU003574	PZIJ|PZI006300	0.1826
PZIJ|PZI006301	PGUA|PGU003573	0.9275
PZIJ|PZI006302	PGUA|PGU003572	0.0602
PZIJ|PZI006303	PGUA|PGU003571	0.5935
PGUA|PGU003570	PZIJ|PZI006304	0.2897
PGUA|PGU003568	PZIJ|PZI006305	0.399
PZIJ|PZI006307	PGUA|PGU003566	0.2911
PZIJ|PZI006309	PGUA|PGU003563	0.3638
PGUA|PGU003562	PZIJ|PZI006310	0.0685
PGUA|PGU003561	PZIJ|PZI006311	0.1606
PGUA|PGU003560	PZIJ|PZI006312	0.0863
PZIJ|PZI006313	PGUA|PGU003559	0.2099
PZIJ|PZI006314	PGUA|PGU022057	0.498
PGUA|PGU021982	PZIJ|PZI006316	0.0753
PGUA|PGU021981	PZIJ|PZI006317	0.2917
PZIJ|PZI006318	PGUA|PGU018839	0.2317
PGUA|PGU018838	PZIJ|PZI006319	0.2088
PGUA|PGU018837	PZIJ|PZI006320	0.4296
PGUA|PGU015819	PZIJ|PZI006322	0.8153
PZIJ|PZI006323	PGUA|PGU015820	0.3868
PZIJ|PZI006326	PGUA|PGU015821	0.8989
PGUA|PGU015822	PZIJ|PZI006327	0.4347
PZIJ|PZI006328	PGUA|PGU015824	0.2759
PZIJ|PZI006329	PGUA|PGU012651	0.5143
PZIJ|PZI006330	PGUA|PGU012653	0.6274
PZIJ|PZI006331	PGUA|PGU012655	0.8185
PGUA|PGU012656	PZIJ|PZI006332	0.6947
PGUA|PGU012657	PZIJ|PZI006333	0.1074
PGUA|PGU012658	PZIJ|PZI006334	0.8725
PZIJ|PZI005982	PGUA|PGU019927	0.4618
PGUA|PGU005676	PZIJ|PZI005985	0.6266
PZIJ|PZI005993	PGUA|PGU007496	0.3783
PGUA|PGU007244	PZIJ|PZI006007	0.6015
PZIJ|PZI006027	PGUA|PGU011272	0.6454
PZIJ|PZI006025	PGUA|PGU000909	0.2434
PGUA|PGU000908	PZIJ|PZI006030	0.1339
PGUA|PGU000842	PZIJ|PZI006038	0.3628
PGUA|PGU005821	PZIJ|PZI006045	0.1487
PZIJ|PZI005939	PGUA|PGU007939	0.127
PGUA|PGU001084	PZIJ|PZI005951	0.1913
PZIJ|PZI005984	PGUA|PGU004041	0.1943
PZIJ|PZI005979	PGUA|PGU004151	0.1209
PGUA|PGU000593	PZIJ|PZI005962	1.1311
PZIJ|PZI005959	PGUA|PGU004748	0.4397
PZIJ|PZI016691	PGUA|PGU020496	0.4152
PZIJ|PZI016692	PGUA|PGU020497	0.0409
PZIJ|PZI016693	PGUA|PGU020498	0.5726
PZIJ|PZI016694	PGUA|PGU012139	0.3992
PGUA|PGU012140	PZIJ|PZI016696	0.1759
PGUA|PGU012142	PZIJ|PZI016699	0.1739
PGUA|PGU022732	PZIJ|PZI021047	0.4441
PGUA|PGU022733	PZIJ|PZI021046	0.1047
PZIJ|PZI021045	PGUA|PGU021746	0.235
PZIJ|PZI021044	PGUA|PGU021747	0.0736
PGUA|PGU005344	PZIJ|PZI006609	0.0686
PGUA|PGU020469	PZIJ|PZI006608	0.5373
PGUA|PGU020468	PZIJ|PZI006607	0.5435
PGUA|PGU008569	PZIJ|PZI006604	0.3287
PGUA|PGU008571	PZIJ|PZI006603	0.3964
PZIJ|PZI006602	PGUA|PGU008572	0.3651
PZIJ|PZI006601	PGUA|PGU008573	0.0586
PZIJ|PZI006600	PGUA|PGU008574	1.5034
PGUA|PGU008575	PZIJ|PZI006598	0.7884
PGUA|PGU008576	PZIJ|PZI006597	0.3582
PGUA|PGU008577	PZIJ|PZI006596	0.6258
PGUA|PGU022830	PZIJ|PZI006618	0.4574
PZIJ|PZI006617	PGUA|PGU022009	0.0978
PGUA|PGU022010	PZIJ|PZI006616	0.5941
PGUA|PGU019314	PZIJ|PZI006619	0.523
PZIJ|PZI006621	PGUA|PGU019315	0.1234
PGUA|PGU013754	PZIJ|PZI006622	0.4744
PGUA|PGU013752	PZIJ|PZI006623	0.3258
PGUA|PGU013751	PZIJ|PZI006624	0.4448
PZIJ|PZI006625	PGUA|PGU013750	0.0756
PGUA|PGU013748	PZIJ|PZI006626	0.3654
PZIJ|PZI006578	PGUA|PGU013746	0.6462
PZIJ|PZI006630	PGUA|PGU013743	0.5438
PZIJ|PZI006631	PGUA|PGU013742	0.3667
PGUA|PGU013741	PZIJ|PZI006632	0.1866
PZIJ|PZI006633	PGUA|PGU016874	0.3204
PGUA|PGU016875	PZIJ|PZI006635	0.5145
PGUA|PGU016876	PZIJ|PZI006636	0.2787
PGUA|PGU016877	PZIJ|PZI006637	0.2646
PZIJ|PZI006638	PGUA|PGU016878	0.2433
PGUA|PGU016879	PZIJ|PZI006639	0.3262
PZIJ|PZI006640	PGUA|PGU016880	0.5413
PZIJ|PZI006641	PGUA|PGU016881	0.3317
PGUA|PGU014749	PZIJ|PZI006642	0.5539
PZIJ|PZI006643	PGUA|PGU014750	0.728
PGUA|PGU014751	PZIJ|PZI006644	0.2675
PZIJ|PZI006645	PGUA|PGU014753	0.2227
PZIJ|PZI006652	PGUA|PGU014754	0.3014
PGUA|PGU014755	PZIJ|PZI006653	0.0381
PGUA|PGU014756	PZIJ|PZI006654	0.1307
PGUA|PGU014757	PZIJ|PZI006656	0.3851
PGUA|PGU014875	PZIJ|PZI006657	0.0478
PZIJ|PZI006658	PGUA|PGU014874	0.2139
PGUA|PGU014873	PZIJ|PZI006659	0.9092
PGUA|PGU014872	PZIJ|PZI006661	0.4981
PZIJ|PZI006662	PGUA|PGU014871	0.7809
PGUA|PGU014870	PZIJ|PZI006663	0.7185
PZIJ|PZI006664	PGUA|PGU020002	0.3679
PGUA|PGU020001	PZIJ|PZI006665	0.1192
PZIJ|PZI006666	PGUA|PGU020000	0.1767
PGUA|PGU019999	PZIJ|PZI006667	0.4863
PZIJ|PZI006651	PGUA|PGU019451	0.2419
PZIJ|PZI006674	PGUA|PGU015225	0.4799
PZIJ|PZI006676	PGUA|PGU015226	0.1588
PZIJ|PZI006679	PGUA|PGU015227	0.3595
PGUA|PGU015228	PZIJ|PZI006681	0.1822
PGUA|PGU015229	PZIJ|PZI006682	0.163
PZIJ|PZI006683	PGUA|PGU015230	0.2075
PZIJ|PZI006684	PGUA|PGU015231	0.5208
PGUA|PGU014175	PZIJ|PZI006685	0.5766
PZIJ|PZI006686	PGUA|PGU014174	0.3883
PZIJ|PZI006687	PGUA|PGU014173	0.267
PZIJ|PZI006689	PGUA|PGU014172	99
PZIJ|PZI006690	PGUA|PGU014171	0.658
PGUA|PGU014169	PZIJ|PZI006692	0.6298
PGUA|PGU014168	PZIJ|PZI006695	0.5877
PZIJ|PZI006697	PGUA|PGU014167	0.9311
PZIJ|PZI006698	PGUA|PGU014166	0.5183
PZIJ|PZI006699	PGUA|PGU014165	0.3087
PZIJ|PZI006700	PGUA|PGU021194	0.7751
PZIJ|PZI006701	PGUA|PGU021195	0.3242
PZIJ|PZI006702	PGUA|PGU022313	0.2787
PZIJ|PZI006703	PGUA|PGU020899	0.3607
PGUA|PGU020898	PZIJ|PZI006704	0.2771
PGUA|PGU016431	PZIJ|PZI006706	0.0978
PZIJ|PZI006710	PGUA|PGU022443	0.6392
PGUA|PGU020506	PZIJ|PZI006711	0.5208
PZIJ|PZI006712	PGUA|PGU020507	0.0151
PZIJ|PZI006714	PGUA|PGU020509	0.5106
PZIJ|PZI006716	PGUA|PGU013680	0.6059
PGUA|PGU013681	PZIJ|PZI006717	0.4051
PZIJ|PZI006720	PGUA|PGU021915	0.1703
PGUA|PGU017755	PZIJ|PZI006721	0.1303
PGUA|PGU017757	PZIJ|PZI006722	0.4473
PGUA|PGU017761	PZIJ|PZI006725	0.2826
PGUA|PGU017987	PZIJ|PZI006727	0.3038
PZIJ|PZI006728	PGUA|PGU017985	0.451
PZIJ|PZI006731	PGUA|PGU017984	0.2573
PGUA|PGU021750	PZIJ|PZI006732	0.2648
PZIJ|PZI006734	PGUA|PGU021749	0.5685
PGUA|PGU022272	PZIJ|PZI006742	0.5707
PGUA|PGU016872	PZIJ|PZI006743	0.2998
PZIJ|PZI006744	PGUA|PGU016869	0.8739
PGUA|PGU016868	PZIJ|PZI006745	0.1264
PZIJ|PZI006746	PGUA|PGU016867	0.4996
PGUA|PGU017091	PZIJ|PZI006749	0.4432
PGUA|PGU017090	PZIJ|PZI006750	0.1335
PZIJ|PZI006754	PGUA|PGU017089	0.7199
PGUA|PGU017088	PZIJ|PZI006755	0.5064
PZIJ|PZI006756	PGUA|PGU016754	0.2891
PZIJ|PZI006757	PGUA|PGU016753	0.4755
PZIJ|PZI006758	PGUA|PGU016752	0.5231
PGUA|PGU016751	PZIJ|PZI006760	0.016
PGUA|PGU016750	PZIJ|PZI006766	0.1319
PGUA|PGU016748	PZIJ|PZI006763	0.4479
PZIJ|PZI006768	PGUA|PGU019832	0.4939
PZIJ|PZI006772	PGUA|PGU019833	0.3419
PGUA|PGU019834	PZIJ|PZI006773	0.657
PZIJ|PZI006775	PGUA|PGU008256	0.7374
PGUA|PGU008255	PZIJ|PZI006779	0.2051
PGUA|PGU008254	PZIJ|PZI006780	0.2071
PZIJ|PZI006784	PGUA|PGU008253	0.1834
PZIJ|PZI006785	PGUA|PGU008252	0.2945
PGUA|PGU008251	PZIJ|PZI006786	0.3557
PGUA|PGU008250	PZIJ|PZI006787	0.1381
PGUA|PGU008249	PZIJ|PZI006788	0.0589
PZIJ|PZI006789	PGUA|PGU008248	0.2281
PZIJ|PZI006790	PGUA|PGU008246	0.1668
PZIJ|PZI006791	PGUA|PGU008244	0.5698
PGUA|PGU008243	PZIJ|PZI006793	0.3422
PGUA|PGU014492	PZIJ|PZI006795	0.1895
PGUA|PGU014491	PZIJ|PZI006797	0.2396
PGUA|PGU014490	PZIJ|PZI006798	0.2029
PZIJ|PZI006801	PGUA|PGU014489	0.5738
PZIJ|PZI006803	PGUA|PGU022837	0.2638
PZIJ|PZI006807	PGUA|PGU012175	0.6935
PGUA|PGU012173	PZIJ|PZI006812	0.013
PZIJ|PZI006813	PGUA|PGU012172	0.2733
PGUA|PGU014856	PZIJ|PZI006815	0.4177
PZIJ|PZI006816	PGUA|PGU014855	0.1984
PGUA|PGU014852	PZIJ|PZI006818	0.7683
PZIJ|PZI006822	PGUA|PGU019212	0.3805
PZIJ|PZI006823	PGUA|PGU019213	0.3187
PGUA|PGU019214	PZIJ|PZI006824	0.3558
PGUA|PGU019268	PZIJ|PZI006826	0.1074
PZIJ|PZI006828	PGUA|PGU019270	0.3134
PGUA|PGU019272	PZIJ|PZI006830	0.1064
PZIJ|PZI006832	PGUA|PGU008357	0.735
PGUA|PGU008353	PZIJ|PZI006833	0.0993
PGUA|PGU008352	PZIJ|PZI006834	0.5484
PGUA|PGU008351	PZIJ|PZI006835	0.2114
PGUA|PGU008350	PZIJ|PZI006836	0.1905
PZIJ|PZI006837	PGUA|PGU008349	1.2135
PGUA|PGU008015	PZIJ|PZI006838	0.1475
PGUA|PGU008013	PZIJ|PZI006840	0.8094
PZIJ|PZI006842	PGUA|PGU008012	0.395
PZIJ|PZI006843	PGUA|PGU008011	0.6569
PGUA|PGU008010	PZIJ|PZI006844	0.1242
PGUA|PGU008008	PZIJ|PZI006845	0.2102
PZIJ|PZI006846	PGUA|PGU008007	0.431
PZIJ|PZI006847	PGUA|PGU008006	0.0979
PGUA|PGU008004	PZIJ|PZI006848	0.6101
PGUA|PGU008003	PZIJ|PZI006849	0.8949
PGUA|PGU008001	PZIJ|PZI006850	0.2499
PZIJ|PZI006853	PGUA|PGU008000	0.5675
PGUA|PGU011643	PZIJ|PZI006852	0.4307
PGUA|PGU011647	PZIJ|PZI006864	0.5421
PGUA|PGU011648	PZIJ|PZI006865	0.5516
PZIJ|PZI006868	PGUA|PGU011649	0.4129
PZIJ|PZI006869	PGUA|PGU011650	0.2307
PGUA|PGU011651	PZIJ|PZI006870	0.4355
PZIJ|PZI006871	PGUA|PGU011652	0.0287
PZIJ|PZI006872	PGUA|PGU011654	0.2077
PZIJ|PZI006874	PGUA|PGU013286	0.2278
PGUA|PGU013287	PZIJ|PZI006875	0.2852
PGUA|PGU013288	PZIJ|PZI006876	0.2948
PGUA|PGU013289	PZIJ|PZI006879	0.2307
PGUA|PGU013290	PZIJ|PZI006880	0.5461
PZIJ|PZI006881	PGUA|PGU013291	0.2364
PZIJ|PZI006886	PGUA|PGU013292	0.001
PZIJ|PZI006889	PGUA|PGU014001	0.8977
PZIJ|PZI006890	PGUA|PGU014000	0.3979
PZIJ|PZI006891	PGUA|PGU013999	0.4332
PGUA|PGU016071	PZIJ|PZI006894	0.3732
PZIJ|PZI006895	PGUA|PGU016072	0.0819
PZIJ|PZI006897	PGUA|PGU016073	0.3609
PZIJ|PZI006900	PGUA|PGU014784	0.3134
PGUA|PGU014786	PZIJ|PZI006901	0.4952
PGUA|PGU014787	PZIJ|PZI006903	0.3028
PZIJ|PZI006904	PGUA|PGU014788	0.3777
PGUA|PGU014789	PZIJ|PZI006905	0.1677
PGUA|PGU017792	PZIJ|PZI006906	0.5074
PGUA|PGU017791	PZIJ|PZI006907	0.2597
PGUA|PGU017790	PZIJ|PZI006908	0.5302
PZIJ|PZI006910	PGUA|PGU008314	0.205
PGUA|PGU008313	PZIJ|PZI006911	0.0391
PZIJ|PZI006912	PGUA|PGU008312	0.1523
PZIJ|PZI006913	PGUA|PGU008311	0.3439
PGUA|PGU008310	PZIJ|PZI006914	0.3106
PGUA|PGU008309	PZIJ|PZI006916	0.5552
PGUA|PGU021920	PZIJ|PZI006918	0.2851
PZIJ|PZI006919	PGUA|PGU021921	0.6319
PZIJ|PZI006920	PGUA|PGU022286	0.4725
PGUA|PGU022287	PZIJ|PZI006922	0.1459
PGUA|PGU022288	PZIJ|PZI006923	0.1846
PZIJ|PZI006925	PGUA|PGU020312	0.6336
PGUA|PGU020389	PZIJ|PZI006926	0.1414
PZIJ|PZI006929	PGUA|PGU020850	0.1588
PZIJ|PZI006930	PGUA|PGU020854	0.0723
PZIJ|PZI006937	PGUA|PGU015200	0.3247
PZIJ|PZI006938	PGUA|PGU015202	0.5206
PZIJ|PZI006941	PGUA|PGU006006	0.5851
PZIJ|PZI006946	PGUA|PGU004577	0.0658
PZIJ|PZI006951	PGUA|PGU004576	0.4534
PGUA|PGU004574	PZIJ|PZI006952	0.314
PZIJ|PZI006953	PGUA|PGU004573	0.2943
PZIJ|PZI006954	PGUA|PGU004572	0.1721
PZIJ|PZI006955	PGUA|PGU004571	0.0817
PGUA|PGU004568	PZIJ|PZI006959	0.4563
PZIJ|PZI006961	PGUA|PGU004567	0.3682
PGUA|PGU008601	PZIJ|PZI006967	0.4571
PGUA|PGU008600	PZIJ|PZI006968	0.7129
PGUA|PGU009964	PZIJ|PZI006969	0.3161
PZIJ|PZI006970	PGUA|PGU009963	0.4926
PGUA|PGU009962	PZIJ|PZI006971	0.096
PZIJ|PZI006972	PGUA|PGU009961	0.4634
PGUA|PGU009960	PZIJ|PZI006973	0.7476
PZIJ|PZI006974	PGUA|PGU009959	0.2618
PGUA|PGU009958	PZIJ|PZI006975	0.4107
PZIJ|PZI006977	PGUA|PGU009957	0.1988
PGUA|PGU005082	PZIJ|PZI006978	0.2077
PGUA|PGU005084	PZIJ|PZI006979	0.1242
PZIJ|PZI006980	PGUA|PGU005085	0.2888
PGUA|PGU005087	PZIJ|PZI006981	0.7541
PGUA|PGU005565	PZIJ|PZI006982	0.4361
PZIJ|PZI006983	PGUA|PGU005564	1.115
PGUA|PGU005563	PZIJ|PZI006984	0.2321
PGUA|PGU012627	PZIJ|PZI006992	0.4894
PZIJ|PZI006999	PGUA|PGU012628	0.7569
PGUA|PGU008686	PZIJ|PZI007003	0.1617
PZIJ|PZI007005	PGUA|PGU008688	0.1683
PZIJ|PZI007006	PGUA|PGU008689	0.4445
PZIJ|PZI007007	PGUA|PGU008690	1.0821
PZIJ|PZI007008	PGUA|PGU008691	0.9307
PGUA|PGU020003	PZIJ|PZI007012	0.3579
PGUA|PGU022187	PZIJ|PZI007010	0.3657
PZIJ|PZI007013	PGUA|PGU021208	0.4662
PZIJ|PZI007014	PGUA|PGU018413	0.3117
PGUA|PGU018412	PZIJ|PZI007015	0.5419
PGUA|PGU016415	PZIJ|PZI007019	0.5021
PGUA|PGU016416	PZIJ|PZI007020	0.4549
PGUA|PGU016417	PZIJ|PZI007021	0.3833
PZIJ|PZI007023	PGUA|PGU008760	0.2714
PGUA|PGU008761	PZIJ|PZI007025	0.171
PGUA|PGU008762	PZIJ|PZI007026	0.5886
PZIJ|PZI007038	PGUA|PGU008763	0.5887
PZIJ|PZI007029	PGUA|PGU008764	0.0153
PZIJ|PZI007046	PGUA|PGU017633	0.8077
PGUA|PGU017634	PZIJ|PZI007047	0.0481
PGUA|PGU017636	PZIJ|PZI007033	0.6302
PZIJ|PZI007051	PGUA|PGU017637	0.2091
PGUA|PGU022429	PZIJ|PZI007030	0.1114
PZIJ|PZI007053	PGUA|PGU022428	0.4894
PZIJ|PZI007054	PGUA|PGU021889	0.1866
PZIJ|PZI007055	PGUA|PGU017196	0.6181
PZIJ|PZI007057	PGUA|PGU021855	0.167
PZIJ|PZI007061	PGUA|PGU014801	0.2967
PZIJ|PZI007062	PGUA|PGU014803	0.1946
PGUA|PGU014804	PZIJ|PZI007064	0.0868
PZIJ|PZI007065	PGUA|PGU014806	0.2455
PZIJ|PZI007067	PGUA|PGU007518	0.001
PZIJ|PZI007068	PGUA|PGU007517	0.4765
PZIJ|PZI007069	PGUA|PGU007515	0.3121
PGUA|PGU007514	PZIJ|PZI007070	0.1556
PZIJ|PZI007071	PGUA|PGU007513	0.2729
PGUA|PGU007512	PZIJ|PZI007073	0.001
PZIJ|PZI007074	PGUA|PGU007511	1.3118
PGUA|PGU007510	PZIJ|PZI007075	0.0559
PGUA|PGU015011	PZIJ|PZI007076	0.2294
PZIJ|PZI007077	PGUA|PGU015010	0.5203
PGUA|PGU019065	PZIJ|PZI007079	0.1057
PZIJ|PZI007080	PGUA|PGU013149	0.4818
PGUA|PGU013148	PZIJ|PZI007083	0.7182
PZIJ|PZI007089	PGUA|PGU009386	0.4856
PZIJ|PZI007088	PGUA|PGU009387	0.1283
PGUA|PGU004305	PZIJ|PZI007090	0.6796
PGUA|PGU004307	PZIJ|PZI007092	0.2777
PGUA|PGU004308	PZIJ|PZI007094	0.1033
PGUA|PGU004309	PZIJ|PZI007095	0.3484
PZIJ|PZI007097	PGUA|PGU010080	0.1891
PGUA|PGU010079	PZIJ|PZI007098	0.7207
PGUA|PGU010077	PZIJ|PZI007100	0.5639
PZIJ|PZI007101	PGUA|PGU010076	0.3167
PGUA|PGU015904	PZIJ|PZI007102	0.1747
PGUA|PGU015901	PZIJ|PZI007104	0.3988
PZIJ|PZI007105	PGUA|PGU015900	0.2689
PZIJ|PZI007106	PGUA|PGU003650	0.4326
PGUA|PGU003649	PZIJ|PZI007107	0.4357
PZIJ|PZI007112	PGUA|PGU003645	0.4394
PGUA|PGU020424	PZIJ|PZI007114	0.3947
PZIJ|PZI007117	PGUA|PGU013222	0.2225
PZIJ|PZI007118	PGUA|PGU013224	0.4284
PGUA|PGU021376	PZIJ|PZI007119	0.2057
PGUA|PGU008076	PZIJ|PZI007121	0.351
PGUA|PGU008075	PZIJ|PZI007122	0.4581
PZIJ|PZI007128	PGUA|PGU011466	0.4247
PGUA|PGU011468	PZIJ|PZI007129	0.3872
PGUA|PGU011470	PZIJ|PZI007130	0.4237
PGUA|PGU007767	PZIJ|PZI007135	0.2545
PZIJ|PZI007136	PGUA|PGU007768	0.302
PZIJ|PZI007138	PGUA|PGU007769	0.1637
PGUA|PGU007757	PZIJ|PZI007139	0.769
PGUA|PGU007759	PZIJ|PZI007141	0.4019
PGUA|PGU007760	PZIJ|PZI007142	0.2532
PGUA|PGU007761	PZIJ|PZI007144	0.3129
PZIJ|PZI007145	PGUA|PGU007762	0.2607
PGUA|PGU005090	PZIJ|PZI007147	0.4987
PGUA|PGU005566	PZIJ|PZI007154	0.4357
PZIJ|PZI007152	PGUA|PGU005567	0.8163
PZIJ|PZI007149	PGUA|PGU005568	0.1983
PZIJ|PZI007158	PGUA|PGU005569	0.1052
PZIJ|PZI007159	PGUA|PGU005080	0.332
PGUA|PGU008280	PZIJ|PZI007160	0.1675
PZIJ|PZI007161	PGUA|PGU008281	0.5363
PGUA|PGU008307	PZIJ|PZI007162	0.2109
PGUA|PGU008305	PZIJ|PZI007163	0.1644
PZIJ|PZI007164	PGUA|PGU008304	0.9681
PGUA|PGU007819	PZIJ|PZI007201	0.4173
PGUA|PGU004304	PZIJ|PZI007206	0.2803
PGUA|PGU004303	PZIJ|PZI007207	0.6446
PGUA|PGU007444	PZIJ|PZI007198	0.3613
PZIJ|PZI007167	PGUA|PGU020218	0.473
PZIJ|PZI007165	PGUA|PGU020280	0.0346
PZIJ|PZI007195	PGUA|PGU002837	0.2925
PGUA|PGU002836	PZIJ|PZI007191	0.5101
PGUA|PGU002831	PZIJ|PZI007189	0.2694
PGUA|PGU002830	PZIJ|PZI007188	0.5773
PZIJ|PZI007187	PGUA|PGU002828	0.4201
PGUA|PGU003784	PZIJ|PZI007178	0.217
PZIJ|PZI007179	PGUA|PGU003783	0.3528
PZIJ|PZI007180	PGUA|PGU003782	0.3617
PZIJ|PZI007182	PGUA|PGU003780	0.2098
PZIJ|PZI007184	PGUA|PGU003779	0.4106
PZIJ|PZI007177	PGUA|PGU002168	0.5604
PGUA|PGU002840	PZIJ|PZI007176	0.6194
PZIJ|PZI007175	PGUA|PGU002842	0.1353
PZIJ|PZI007174	PGUA|PGU001049	0.5172
PZIJ|PZI007171	PGUA|PGU001048	0.4657
PZIJ|PZI007170	PGUA|PGU005121	0.5166
PZIJ|PZI007169	PGUA|PGU014105	0.5149
PGUA|PGU001709	PZIJ|PZI006346	0.2662
PZIJ|PZI006345	PGUA|PGU001710	0.15
PZIJ|PZI006349	PGUA|PGU001714	0.2456
PZIJ|PZI006350	PGUA|PGU001715	0.6221
PGUA|PGU011277	PZIJ|PZI006355	0.158
PZIJ|PZI006356	PGUA|PGU011278	0.4615
PGUA|PGU011280	PZIJ|PZI006357	0.506
PGUA|PGU011281	PZIJ|PZI006358	0.2192
PZIJ|PZI006360	PGUA|PGU014230	0.3976
PZIJ|PZI006361	PGUA|PGU014231	0.4407
PZIJ|PZI006363	PGUA|PGU005685	0.127
PGUA|PGU005686	PZIJ|PZI006364	0.1445
PGUA|PGU005687	PZIJ|PZI006365	0.5663
PZIJ|PZI006368	PGUA|PGU013258	0.513
PGUA|PGU013260	PZIJ|PZI006375	0.5178
PZIJ|PZI006376	PGUA|PGU021403	0.3904
PGUA|PGU018830	PZIJ|PZI006377	0.3912
PZIJ|PZI006382	PGUA|PGU017656	0.3056
PZIJ|PZI006387	PGUA|PGU017654	0.2983
PGUA|PGU004401	PZIJ|PZI006389	0.2118
PZIJ|PZI006390	PGUA|PGU004402	0.4772
PZIJ|PZI006391	PGUA|PGU004403	0.4611
PGUA|PGU004406	PZIJ|PZI006392	0.4797
PGUA|PGU004409	PZIJ|PZI006401	0.4152
PGUA|PGU004410	PZIJ|PZI006403	0.3191
PGUA|PGU017694	PZIJ|PZI006404	0.1817
PZIJ|PZI006405	PGUA|PGU017695	0.1216
PZIJ|PZI006407	PGUA|PGU022205	0.4635
PZIJ|PZI006408	PGUA|PGU022206	0.1541
PZIJ|PZI006417	PGUA|PGU017244	0.2098
PZIJ|PZI006418	PGUA|PGU017245	0.4713
PGUA|PGU017247	PZIJ|PZI006419	0.4277
PZIJ|PZI006420	PGUA|PGU015194	0.5503
PGUA|PGU015193	PZIJ|PZI006413	0.2183
PZIJ|PZI006422	PGUA|PGU015192	0.3864
PZIJ|PZI006434	PGUA|PGU015192	0.5713
PGUA|PGU015191	PZIJ|PZI006435	0.5876
PZIJ|PZI006424	PGUA|PGU015190	0.5657
PGUA|PGU015190	PZIJ|PZI006436	0.5887
PGUA|PGU015189	PZIJ|PZI006437	0.3901
PZIJ|PZI006426	PGUA|PGU022470	0.4983
PGUA|PGU022470	PZIJ|PZI006438	0.4457
PGUA|PGU021230	PZIJ|PZI006430	0.3412
PGUA|PGU021230	PZIJ|PZI006445	0.3474
PZIJ|PZI006448	PGUA|PGU021231	0.5116
PZIJ|PZI006449	PGUA|PGU010813	0.0942
PGUA|PGU010812	PZIJ|PZI006451	0.6014
PGUA|PGU020815	PZIJ|PZI006455	0.525
PZIJ|PZI006454	PGUA|PGU020816	0.2773
PGUA|PGU016088	PZIJ|PZI006473	0.4162
PZIJ|PZI006467	PGUA|PGU016089	0.2339
PGUA|PGU019641	PZIJ|PZI006465	0.1396
PZIJ|PZI006476	PGUA|PGU019641	0.1118
PZIJ|PZI006464	PGUA|PGU018373	0.4763
PGUA|PGU018373	PZIJ|PZI006477	0.5065
PZIJ|PZI006463	PGUA|PGU018374	0.4805
PZIJ|PZI006478	PGUA|PGU018374	0.2837
PGUA|PGU018375	PZIJ|PZI006459	0.2734
PZIJ|PZI006479	PGUA|PGU018375	0.3774
PGUA|PGU016684	PZIJ|PZI006486	0.0801
PZIJ|PZI006487	PGUA|PGU016683	0.3615
PGUA|PGU016682	PZIJ|PZI006490	0.3849
PGUA|PGU021777	PZIJ|PZI006492	0.1338
PGUA|PGU021778	PZIJ|PZI006494	0.1397
PZIJ|PZI006495	PGUA|PGU020327	0.2706
PGUA|PGU020328	PZIJ|PZI006496	0.3997
PZIJ|PZI006497	PGUA|PGU020329	0.2177
PZIJ|PZI006498	PGUA|PGU014434	0.2593
PGUA|PGU014432	PZIJ|PZI006501	0.1158
PGUA|PGU019910	PZIJ|PZI006502	0.8547
PZIJ|PZI006503	PGUA|PGU019912	1.8233
PGUA|PGU011250	PZIJ|PZI006504	0.7997
PZIJ|PZI006505	PGUA|PGU011251	0.3856
PGUA|PGU011252	PZIJ|PZI006507	0.2748
PZIJ|PZI006509	PGUA|PGU011253	0.6007
PZIJ|PZI006510	PGUA|PGU011254	0.6011
PZIJ|PZI006511	PGUA|PGU011255	0.2824
PGUA|PGU011256	PZIJ|PZI006513	0.4404
PZIJ|PZI006516	PGUA|PGU006621	0.4348
PGUA|PGU006618	PZIJ|PZI006518	0.3491
PZIJ|PZI006520	PGUA|PGU006617	0.7907
PZIJ|PZI006523	PGUA|PGU010932	0.7433
PGUA|PGU010933	PZIJ|PZI006524	0.1913
PZIJ|PZI006525	PGUA|PGU010934	0.0994
PZIJ|PZI006526	PGUA|PGU010935	0.0437
PZIJ|PZI006529	PGUA|PGU010937	0.0147
PZIJ|PZI006530	PGUA|PGU010938	0.0867
PGUA|PGU009973	PZIJ|PZI006531	0.3141
PGUA|PGU009971	PZIJ|PZI006532	0.5058
PZIJ|PZI006533	PGUA|PGU009970	0.4949
PZIJ|PZI006535	PGUA|PGU009968	0.424
PZIJ|PZI006536	PGUA|PGU009967	0.763
PZIJ|PZI006537	PGUA|PGU009966	0.1719
PGUA|PGU021594	PZIJ|PZI006540	0.0087
PZIJ|PZI006544	PGUA|PGU017233	0.2694
PZIJ|PZI006545	PGUA|PGU017232	0.2539
PZIJ|PZI006546	PGUA|PGU017231	0.2711
PGUA|PGU017230	PZIJ|PZI006547	0.4
PGUA|PGU021188	PZIJ|PZI006550	0.4642
PZIJ|PZI006551	PGUA|PGU021190	0.7921
PGUA|PGU022434	PZIJ|PZI006552	0.5062
PGUA|PGU022435	PZIJ|PZI006553	0.5302
PZIJ|PZI006556	PGUA|PGU014361	0.3662
PZIJ|PZI006559	PGUA|PGU014360	0.3384
PZIJ|PZI006560	PGUA|PGU014359	0.2494
PGUA|PGU014358	PZIJ|PZI006561	0.5728
PGUA|PGU014357	PZIJ|PZI006562	0.325
PGUA|PGU015243	PZIJ|PZI006566	0.49
PZIJ|PZI006567	PGUA|PGU015242	0.4936
PZIJ|PZI006568	PGUA|PGU015240	0.605
PZIJ|PZI006569	PGUA|PGU015239	0.4371
PGUA|PGU015238	PZIJ|PZI006572	0.4204
PGUA|PGU014581	PZIJ|PZI006573	0.2226
PGUA|PGU014583	PZIJ|PZI006574	0.6476
PZIJ|PZI006575	PGUA|PGU014584	0.2314
PZIJ|PZI006577	PGUA|PGU017238	0.5338
PZIJ|PZI006580	PGUA|PGU017236	0.3807
PZIJ|PZI006581	PGUA|PGU017235	0.6884
PGUA|PGU017234	PZIJ|PZI006582	0.5966
PGUA|PGU016392	PZIJ|PZI006585	0.4196
PZIJ|PZI006588	PGUA|PGU022510	0.4764
PGUA|PGU003787	PZIJ|PZI007297	0.5765
PGUA|PGU021202	PZIJ|PZI007305	0.2321
PGUA|PGU017534	PZIJ|PZI007257	0.2839
PZIJ|PZI007304	PGUA|PGU017535	1.3891
PGUA|PGU001445	PZIJ|PZI007303	0.3
PZIJ|PZI007296	PGUA|PGU001450	0.1459
PZIJ|PZI007299	PGUA|PGU001452	0.2837
PZIJ|PZI007301	PGUA|PGU011803	0.4548
PZIJ|PZI007295	PGUA|PGU011804	0.8126
PZIJ|PZI007294	PGUA|PGU014346	0.4708
PGUA|PGU011129	PZIJ|PZI007277	0.4758
PGUA|PGU001313	PZIJ|PZI007278	0.4725
PGUA|PGU001315	PZIJ|PZI007279	0.1158
PZIJ|PZI007331	PGUA|PGU004719	0.1111
PZIJ|PZI007306	PGUA|PGU004718	0.5067
PZIJ|PZI007329	PGUA|PGU000852	0.4569
PZIJ|PZI007330	PGUA|PGU000851	0.1437
PGUA|PGU006797	PZIJ|PZI007309	0.5429
PGUA|PGU000242	PZIJ|PZI007341	0.2334
PZIJ|PZI007315	PGUA|PGU001638	0.4412
PGUA|PGU001352	PZIJ|PZI007346	0.34
PZIJ|PZI007501	PGUA|PGU004296	0.6815
PGUA|PGU017083	PZIJ|PZI007487	0.5576
PGUA|PGU017082	PZIJ|PZI007486	0.4449
PGUA|PGU016142	PZIJ|PZI007488	0.1449
PZIJ|PZI007485	PGUA|PGU004010	0.1593
PGUA|PGU004011	PZIJ|PZI007483	0.0752
PGUA|PGU004012	PZIJ|PZI007480	0.2666
PZIJ|PZI007474	PGUA|PGU004013	0.1907
PGUA|PGU004014	PZIJ|PZI007473	0.1632
PZIJ|PZI007501	PGUA|PGU002866	0.5582
PZIJ|PZI007472	PGUA|PGU002235	0.2421
PGUA|PGU002234	PZIJ|PZI007467	0.2142
PZIJ|PZI007493	PGUA|PGU009221	0.1385
PGUA|PGU004812	PZIJ|PZI007509	0.1995
PGUA|PGU017509	PZIJ|PZI007501	0.4229
PGUA|PGU010684	PZIJ|PZI007361	0.3708
PZIJ|PZI007360	PGUA|PGU010685	0.5582
PGUA|PGU021372	PZIJ|PZI007359	0.4056
PZIJ|PZI007358	PGUA|PGU018382	0.5687
PGUA|PGU001704	PZIJ|PZI007373	0.2315
PGUA|PGU001705	PZIJ|PZI007372	0.366
PZIJ|PZI007367	PGUA|PGU001708	0.2782
PGUA|PGU006613	PZIJ|PZI007460	0.2489
PZIJ|PZI007459	PGUA|PGU006610	0.1698
PZIJ|PZI007457	PGUA|PGU006609	0.2163
PZIJ|PZI007456	PGUA|PGU006608	0.2219
PZIJ|PZI007454	PGUA|PGU011908	0.1519
PZIJ|PZI007453	PGUA|PGU011906	0.2653
PGUA|PGU011905	PZIJ|PZI007450	0.5067
PZIJ|PZI007449	PGUA|PGU011904	0.457
PGUA|PGU010684	PZIJ|PZI007447	0.4168
PGUA|PGU010685	PZIJ|PZI007446	0.5568
PGUA|PGU021372	PZIJ|PZI007445	0.4518
PGUA|PGU003765	PZIJ|PZI007211	0.4334
PGUA|PGU006210	PZIJ|PZI007212	0.356
PGUA|PGU006212	PZIJ|PZI007213	0.4273
PZIJ|PZI007214	PGUA|PGU008806	0.1726
PGUA|PGU005931	PZIJ|PZI007216	4.1169
PZIJ|PZI007226	PGUA|PGU000897	0.4254
PZIJ|PZI007220	PGUA|PGU000896	0.3293
PZIJ|PZI007219	PGUA|PGU000895	0.5577
PGUA|PGU000893	PZIJ|PZI007218	0.4515
PZIJ|PZI007217	PGUA|PGU000890	0.5373
PZIJ|PZI007261	PGUA|PGU001174	0.1291
PZIJ|PZI007239	PGUA|PGU012317	0.0184
PGUA|PGU000604	PZIJ|PZI007242	0.4955
PZIJ|PZI007245	PGUA|PGU000601	0.1017
PGUA|PGU000596	PZIJ|PZI007241	0.331
PGUA|PGU004237	PZIJ|PZI007237	0.1551
PZIJ|PZI007238	PGUA|PGU004236	0.2702
PGUA|PGU004235	PZIJ|PZI007235	0.5067
PGUA|PGU019725	PZIJ|PZI007233	0.4874
PZIJ|PZI007231	PGUA|PGU007344	0.4755
PZIJ|PZI007229	PGUA|PGU007343	0.001
PGUA|PGU012160	PZIJ|PZI007227	0.2
PZIJ|PZI007429	PGUA|PGU002866	0.5236
PGUA|PGU002800	PZIJ|PZI007392	0.299
PZIJ|PZI007410	PGUA|PGU002801	0.7571
PZIJ|PZI007439	PGUA|PGU009222	0.6559
PZIJ|PZI007410	PGUA|PGU012983	0.676
PZIJ|PZI007429	PGUA|PGU017509	0.3633
PGUA|PGU001637	PZIJ|PZI014963	1.2421
PGUA|PGU004703	PZIJ|PZI014937	0.2792
PGUA|PGU003799	PZIJ|PZI014944	0.3848
PZIJ|PZI014948	PGUA|PGU003801	0.8972
PGUA|PGU003803	PZIJ|PZI014939	0.1728
PGUA|PGU002154	PZIJ|PZI014932	0.0128
PGUA|PGU000767	PZIJ|PZI007992	0.2244
PZIJ|PZI007971	PGUA|PGU003181	0.3173
PZIJ|PZI007972	PGUA|PGU003180	0.1893
PZIJ|PZI007987	PGUA|PGU003739	0.3581
PGUA|PGU013882	PZIJ|PZI007974	0.0541
PZIJ|PZI007996	PGUA|PGU000072	0.3893
PGUA|PGU000074	PZIJ|PZI007994	0.2195
PZIJ|PZI007964	PGUA|PGU000078	0.2122
PZIJ|PZI007986	PGUA|PGU000081	0.1133
PGUA|PGU003855	PZIJ|PZI007999	0.3954
PZIJ|PZI008001	PGUA|PGU011334	0.4037
PGUA|PGU011336	PZIJ|PZI008002	0.0842
PGUA|PGU008378	PZIJ|PZI008003	0.6235
PGUA|PGU004398	PZIJ|PZI008005	0.5594
PZIJ|PZI008006	PGUA|PGU011128	0.4615
PGUA|PGU021724	PZIJ|PZI008007	0.126
PGUA|PGU010441	PZIJ|PZI008013	0.4863
PGUA|PGU009539	PZIJ|PZI008014	0.7821
PZIJ|PZI008051	PGUA|PGU009539	0.5545
PGUA|PGU008614	PZIJ|PZI008025	0.1396
PGUA|PGU005927	PZIJ|PZI008024	0.3168
PGUA|PGU012220	PZIJ|PZI008045	0.2423
PGUA|PGU008956	PZIJ|PZI008047	0.4521
PGUA|PGU008954	PZIJ|PZI008048	0.8136
PZIJ|PZI008033	PGUA|PGU010319	0.2716
PZIJ|PZI008026	PGUA|PGU004458	0.2068
PZIJ|PZI008044	PGUA|PGU012489	0.6594
PZIJ|PZI008042	PGUA|PGU012159	1.4277
PGUA|PGU014655	PZIJ|PZI008040	0.1796
PGUA|PGU014654	PZIJ|PZI008014	0.4849
PZIJ|PZI008051	PGUA|PGU014654	0.4848
PGUA|PGU003689	PZIJ|PZI008058	0.2232
PZIJ|PZI008059	PGUA|PGU003691	0.6369
PGUA|PGU003692	PZIJ|PZI008061	0.1238
PGUA|PGU003165	PZIJ|PZI008062	0.3613
PZIJ|PZI008065	PGUA|PGU004208	0.1138
PZIJ|PZI008070	PGUA|PGU000718	0.5908
PGUA|PGU000722	PZIJ|PZI008072	0.446
PGUA|PGU019151	PZIJ|PZI008073	0.1437
PZIJ|PZI008081	PGUA|PGU008592	0.5416
PZIJ|PZI008082	PGUA|PGU002034	0.175
PZIJ|PZI008084	PGUA|PGU015214	0.2476
PZIJ|PZI008088	PGUA|PGU005511	0.312
PGUA|PGU021578	PZIJ|PZI008089	0.3343
PGUA|PGU012469	PZIJ|PZI008090	0.4371
PGUA|PGU010547	PZIJ|PZI008100	0.4582
PGUA|PGU010546	PZIJ|PZI008099	0.4883
PZIJ|PZI008098	PGUA|PGU010545	0.3388
PGUA|PGU010544	PZIJ|PZI008097	0.0691
PZIJ|PZI008096	PGUA|PGU006967	0.6396
PZIJ|PZI008101	PGUA|PGU021603	0.6155
PGUA|PGU014771	PZIJ|PZI008103	0.2067
PZIJ|PZI008105	PGUA|PGU014769	0.7086
PZIJ|PZI008106	PGUA|PGU019120	0.5655
PGUA|PGU011702	PZIJ|PZI008107	0.1255
PZIJ|PZI008108	PGUA|PGU011705	0.5199
PZIJ|PZI008109	PGUA|PGU006644	0.7786
PZIJ|PZI008110	PGUA|PGU006643	0.3435
PZIJ|PZI008111	PGUA|PGU018993	0.0347
PZIJ|PZI008112	PGUA|PGU001143	0.4119
PGUA|PGU001140	PZIJ|PZI008114	0.5039
PGUA|PGU001139	PZIJ|PZI008116	0.2741
PGUA|PGU018763	PZIJ|PZI008119	0.1258
PGUA|PGU011925	PZIJ|PZI008121	0.0881
PZIJ|PZI008122	PGUA|PGU011926	0.7038
PGUA|PGU006932	PZIJ|PZI008123	0.2299
PZIJ|PZI008124	PGUA|PGU006931	0.7413
PGUA|PGU010356	PZIJ|PZI008125	0.1483
PZIJ|PZI001353	PGUA|PGU011844	0.1739
PGUA|PGU011846	PZIJ|PZI001354	0.6021
[truncated: 10,392 more rows]

[truncated: 4 more sheets: Supplementary Table 43, Supplementary Table 44, Supplementary Table 45, Supplementary Table 46]
